# Supplementary material for: SARS-CoV-2-Induced Type I Interferon Signaling Dysregulation in Olfactory Networks Implications for Alzheimer’s Disease
Source: Curr Issues Mol Biol. 2024 May 10;46(5):4565–79. doi: 10.3390/cimb46050277 (PMC11119810; doi:10.3390/cimb46050277)
Supplement: Supplementary file 1 [file cimb-46-00277-s001.zip]

Archive with 7 entries (7 files):
- Supplementary File 1 Query results for Nasal Mucosa SARS-CoV-2.xlsx
- Supplementary File 2 Ziegler et al Enrichr results.xlsx
- Supplementary File 3 Figure 1 Gene Venn diagram.txt
- Supplementary File 4 Interactivenn Comparisons.txt
- Supplementary File 5 STRING Confirmatory analysis enrichment and network attributes.RCTM.txt
- Supplementary File 6 Exploratory GSEA Enrichr Reactome_2022_table.txt
- Supplementary File 7 AGORA raw files.csv
