# Supplementary material for: SARS-CoV-2-Induced Type I Interferon Signaling Dysregulation in Olfactory Networks Implications for Alzheimer’s Disease
Source: Curr Issues Mol Biol. 2024 May 10;46(5):4565–79. doi: 10.3390/cimb46050277 (PMC11119810; doi:10.3390/cimb46050277)
Supplement: Supplementary file 1 [file cimb-46-00277-s001.zip › Supplementary File 1 Query results for Nasal Mucosa SARS-CoV-2.xlsx]

## Sheet: Summary Nasal Ciliated
PubMed	Included / Excluded	Reason / Comment
1: Moradi Marjaneh M, Challenger JD, Salas A, GÃ³mez-Carballa A, Sivananthan A,	Excluded	Does not report on single cell expression data from COVID-19 patients.
Rivero-Calle I, Barbeito-CastiÃ±eiras G, Foo CY, Wu Y, Liew F, Jackson HR,
Habgood-Coote D, D'Souza G, Nichols SJ, Wright VJ, Levin M, Kaforou M, Thwaites
RS, Okell LC, MartinÃ³n-Torres F, Cunnington AJ; PERFORM Consortium; GEN-COVID
Study Group (http://gencovid.eu). Analysis of blood and nasal epithelial
transcriptomes to identify mechanisms associated with control of SARS-CoV-2
viral load in the upper respiratory tract. J Infect. 2023 Dec;87(6):538-550.
doi: 10.1016/j.jinf.2023.10.009. Epub 2023 Oct 18. PMID: 37863321.
2: Szabo D, Ostorhazi E, Stercz B, Makra N, Penzes K, Kristof K, Antal I,	Excluded	Does not report on single cell expression data from COVID-19 patients.
Rethelyi JM, Zsigmond RI, Birtalan E, Merkely B, Tamas L. Specific
nasopharyngeal Corynebacterium strains serve as gatekeepers against SARS-CoV-2
infection. Geroscience. 2023 Oct;45(5):2927-2938. doi:
10.1007/s11357-023-00850-1. Epub 2023 Jun 20. PMID: 37338780; PMCID:
PMC10643471.
3: Torinsson Naluai Ã…, Ã–stensson M, Fowler PC, Abrahamsson S, Andersson B,	Excluded	Reports on chronic rhinosinusitis with nasal polyps gene expression data; not relevant to our study design
Lassesson S, Jacobsson F, Oscarsson M, Bohman A, Harandi AM, Bende M.
Transcriptomics unravels molecular changes associated with cilia and COVID-19 in
chronic rhinosinusitis with nasal polyps. Sci Rep. 2023 Apr 21;13(1):6592. doi:
10.1038/s41598-023-32944-3. PMID: 37085563; PMCID: PMC10121071.
	Excluded	Does not report on single cell expression data from COVID-19 patients.
4: Brevini T, Maes M, Webb GJ, John BV, Fuchs CD, Buescher G, Wang L, Griffiths
C, Brown ML, Scott WE 3rd, Pereyra-Gerber P, Gelson WTH, Brown S, Dillon S,
Muraro D, Sharp J, Neary M, Box H, Tatham L, Stewart J, Curley P, Pertinez H,
Forrest S, Mlcochova P, Varankar SS, Darvish-Damavandi M, Mulcahy VL, Kuc RE,
Williams TL, Heslop JA, Rossetti D, Tysoe OC, Galanakis V, Vila-Gonzalez M,
Crozier TWM, Bargehr J, Sinha S, Upponi SS, Fear C, Swift L, Saeb-Parsy K,
Davies SE, Wester A, HagstrÃ¶m H, Melum E, Clements D, Humphreys P, Herriott J,
Kijak E, Cox H, Bramwell C, Valentijn A, Illingworth CJR; UK-PBC Consortium;
Dahman B, Bastaich DR, Ferreira RD, Marjot T, Barnes E, Moon AM, Barritt AS 4th,
Gupta RK, Baker S, Davenport AP, Corbett G, Gorgoulis VG, Buczacki SJA, Lee JH,
Matheson NJ, Trauner M, Fisher AJ, Gibbs P, Butler AJ, Watson CJE, Mells GF,
Dougan G, Owen A, Lohse AW, Vallier L, Sampaziotis F. FXR inhibition may protect
from SARS-CoV-2 infection by reducing ACE2. Nature. 2023 Mar;615(7950):134-142.
doi: 10.1038/s41586-022-05594-0. Epub 2022 Dec 5. PMID: 36470304; PMCID:
PMC9977684.
5: Rajagopala SV, Strickland BA, Pakala SB, Kimura KS, Shilts MH, Rosas-Salazar
C, Brown HM, Freeman MH, Wessinger BC, Gupta V, Phillips E, Mallal SA, Turner	Excluded	Does not report on single cell expression data from COVID-19 patients. Notably, IFITM-, MX- and OAS- family genes are included in the bulk RNAseq performed.
JH, Das SR. Mucosal Gene Expression in Response to SARS-CoV-2 Is Associated with
Viral Load. J Virol. 2023 Feb 28;97(2):e0147822. doi: 10.1128/jvi.01478-22. Epub
2023 Jan 19. PMID: 36656015; PMCID: PMC9973040.
6: Yamamoto A, Sly PD, Chew KY, Khachatryan L, Begum N, Yeo AJ, Vu LD, Short KR,	Excluded	Experimental study design based on ex vivo nasal epithelial cell harvesting and in vitro exposure to free radicals.
Cormier SA, Fantino E. Environmentally persistent free radicals enhance SARS-
CoV-2 replication in respiratory epithelium. Exp Biol Med (Maywood). 2023
Feb;248(3):271-279. doi: 10.1177/15353702221142616. Epub 2023 Jan 11. PMID:
36628928; PMCID: PMC9836833.
7: Finlay JB, Brann DH, Abi Hachem R, Jang DW, Oliva AD, Ko T, Gupta R, Wellford	Excluded	The condition studied was PASC (at 4 months post acute infection) rather than COVID-19. Notably, in the absence of infection, the authors report on the gene expression analysis of receptors for interferon-γ in sustentacular cells and olfactory sensory neurons.
SA, Moseman EA, Jang SS, Yan CH, Matsunami H, Tsukahara T, Datta SR, Goldstein
BJ. Persistent post-COVID-19 smell loss is associated with immune cell
infiltration and altered gene expression in olfactory epithelium. Sci Transl
Med. 2022 Dec 21;14(676):eadd0484. doi: 10.1126/scitranslmed.add0484. Epub 2022
Dec 21. PMID: 36542694; PMCID: PMC10317309.
8: Feng L, Fu S, Zhang P, Zhang Y, Zhao Y, Yao Y, Luo L, Ping P. Potential use	Excluded	Review.
of the S-protein-Angiotensin converting enzyme 2 binding pathway in the
treatment of coronavirus disease 2019. Front Public Health. 2022 Nov
28;10:1050034. doi: 10.3389/fpubh.2022.1050034. PMID: 36518573; PMCID:
PMC9742547.
9: Tam A, Kulkarni J, An K, Li L, Dorscheid DR, Singhera GK, Bernatchez P, Reid	Excluded	Does not report on single cell expression data from COVID-19 patients.
G, Chan K, Witzigmann D, Cullis PR, Sin DD, Lim CJ. Lipid nanoparticle
formulations for optimal RNA-based topical delivery to murine airways. Eur J
Pharm Sci. 2022 Sep 1;176:106234. doi: 10.1016/j.ejps.2022.106234. Epub 2022 Jun
8. PMID: 35688311.
10: Zhang Z, Peng H, Lai J, Jiang L, Wang L, Jin S, Fan K, Zhang Z, Zhao C, Deng	Excluded	Reports on chronic sinusitis and an in vitro model.
D, Zhao P, Gao Z, Yu S. Differential susceptibility to SARS-CoV-2 in the normal
nasal mucosa and in chronic sinusitis. Eur J Immunol. 2022 Aug;52(8):1308-1320.
doi: 10.1002/eji.202249805. Epub 2022 May 14. PMID: 35524548; PMCID: PMC9347577.
11: GÃ³mez-Carballa A, Rivero-Calle I, Pardo-Seco J, GÃ³mez-Rial J, Rivero-Velasco	Excluded	Does not report on single cell expression data from COVID-19 patients.
C, RodrÃ­guez-NÃºÃ±ez N, Barbeito-CastiÃ±eiras G, PÃ©rez-Freixo H, Cebey-LÃ³pez M,
Barral-Arca R, Rodriguez-Tenreiro C, Dacosta-Urbieta A, Bello X, Pischedda S,
CurrÃ¡s-Tuala MJ, Viz-Lasheras S, MartinÃ³n-Torres F, Salas A; GEN-COVID study
group. A multi-tissue study of immune gene expression profiling highlights the
key role of the nasal epithelium in COVID-19 severity. Environ Res. 2022
Jul;210:112890. doi: 10.1016/j.envres.2022.112890. Epub 2022 Feb 22. PMID:
35202626; PMCID: PMC8861187.
12: Guo W, Porter LM, Crozier TW, Coates M, Jha A, McKie M, Nathan JA, Lehner	Excluded	Does not report on single cell expression data from COVID-19 patients.
PJ, Greenwood EJ, McCaughan F. Topical TMPRSS2 inhibition prevents SARS-CoV-2
infection in differentiated human airway cultures. Life Sci Alliance. 2022 Feb
2;5(4):e202101116. doi: 10.26508/lsa.202101116. PMID: 35110354; PMCID:
PMC8814636.
13: Koch CM, Prigge AD, Anekalla KR, Shukla A, Do Umehara HC, Setar L, Chavez J,	Excluded	Reports on pediatric population. Notably, the IFN reponse was associated with SARS-CoV-2 infection
Abdala-Valencia H, Politanska Y, Markov NS, Hahn GR, Heald-Sargent T, Sanchez-
Pinto LN, Muller WJ, Singer BD, Misharin AV, Ridge KM, Coates BM. Age-related
Differences in the Nasal Mucosal Immune Response to SARS-CoV-2. Am J Respir Cell
Mol Biol. 2022 Feb;66(2):206-222. doi: 10.1165/rcmb.2021-0292OC. PMID: 34731594;
PMCID: PMC8845137.
14: Takabayashi T, Yoshida K, Imoto Y, Schleimer RP, Fujieda S. Regulation of	Excluded	Does not report on single cell expression data from COVID-19 patients.
the Expression of SARS-CoV-2 Receptor Angiotensin-Converting Enzyme 2 in Nasal
Mucosa. Am J Rhinol Allergy. 2022 Jan;36(1):115-122. doi:
10.1177/19458924211027798. Epub 2021 Jul 7. PMID: 34232770.
15: Hatton CF, Botting RA, DueÃ±as ME, Haq IJ, Verdon B, Thompson BJ, Spegarova	Excluded	In vitro model; Notably, IFN-I/III signatures were induced following SARS-CoV-2 infection.
JS, Gothe F, Stephenson E, Gardner AI, Murphy S, Scott J, Garnett JP, Carrie S,
Powell J, Khan CMA, Huang L, Hussain R, Coxhead J, Davey T, Simpson AJ, Haniffa
M, Hambleton S, Brodlie M, Ward C, Trost M, Reynolds G, Duncan CJA. Delayed
induction of type I and III interferons mediates nasal epithelial cell
permissiveness to SARS-CoV-2. Nat Commun. 2021 Dec 7;12(1):7092. doi:
10.1038/s41467-021-27318-0. PMID: 34876592; PMCID: PMC8651658.
16: Qin M, Du G, Sun X. Recent Advances in the Noninvasive Delivery of mRNA. Acc	Excluded	Review.
Chem Res. 2021 Dec 7;54(23):4262-4271. doi: 10.1021/acs.accounts.1c00493. Epub
2021 Nov 10. PMID: 34756014.
17: Nakayama T, Lee IT, Jiang S, Matter MS, Yan CH, Overdevest JB, Wu CT,	Excluded	Gene expression based on an immune panel. Notably, differences in IFNβ-1 levels between smokers and non-smokers are considered determinants of SARS-CoV-2 permissibility.				Notably, IFN dysregulation is also noted, and among the genes included in the gene panel is IFITM1.
Goltsev Y, Shih LC, Liao CK, Zhu B, Bai Y, Lidsky P, Xiao Y, Zarabanda D, Yang
A, Easwaran M, SchÃ¼rch CM, Chu P, Chen H, Stalder AK, McIlwain DR, Borchard NA,
Gall PA, Dholakia SS, Le W, Xu L, Tai CJ, Yeh TH, Erickson-Direnzo E, Duran JM,
Mertz KD, Hwang PH, Haslbauer JD, Jackson PK, Menter T, Andino R, Canoll PD,
DeConde AS, Patel ZM, Tzankov A, Nolan GP, Nayak JV. Determinants of SARS-CoV-2
entry and replication in airway mucosal tissue and susceptibility in smokers.
Cell Rep Med. 2021 Oct 19;2(10):100421. doi: 10.1016/j.xcrm.2021.100421. Epub
2021 Sep 28. PMID: 34604819; PMCID: PMC8479532.
18: Elkhatib SK, Alley J, Jepsen M, Smeins L, Barnes A, Naik S, Ackermann MR,	Excluded	Experimental study design not related to our study's hypothesis.
Verhoeven D, Kohut ML. Exercise duration modulates upper and lower respiratory
fluid cellularity, antiviral activity, and lung gene expression. Physiol Rep.
2021 Oct;9(20):e15075. doi: 10.14814/phy2.15075. PMID: 34676696; PMCID:
PMC8531599.
19: Ziegler CGK, Miao VN, Owings AH, Navia AW, Tang Y, Bromley JD, Lotfy P,	Included
Sloan M, Laird H, Williams HB, George M, Drake RS, Christian T, Parker A, Sindel
CB, Burger MW, Pride Y, Hasan M, Abraham GE 3rd, Senitko M, Robinson TO, Shalek
AK, Glover SC, Horwitz BH, Ordovas-Montanes J. Impaired local intrinsic immunity
to SARS-CoV-2 infection in severe COVID-19. Cell. 2021 Sep
2;184(18):4713-4733.e22. doi: 10.1016/j.cell.2021.07.023. Epub 2021 Jul 23.
PMID: 34352228; PMCID: PMC8299217.
20: Plaas M, Seppa K, Gaur N, KasenÃµmm P, Plaas M. Age- and airway disease	Excluded	The study focused on gene expression of SARS-CoV-2 entry factors.
related gene expression patterns of key SARS-CoV-2 entry factors in human nasal
epithelia. Virology. 2021 Sep;561:65-68. doi: 10.1016/j.virol.2021.05.012. Epub
2021 Jun 18. PMID: 34157565; PMCID: PMC8214754.
21: Winkley K, Banerjee D, Bradley T, Koseva B, Cheung WA, Selvarangan R,	Excluded	Experimental study design not related to our study's hypothesis.
Pastinen T, Grundberg E. Immune cell residency in the nasal mucosa may partially
explain respiratory disease severity across the age range. Sci Rep. 2021 Aug
5;11(1):15927. doi: 10.1038/s41598-021-95532-3. PMID: 34354210; PMCID:
PMC8342554.
22: Lecarpentier Y, VallÃ©e A. The key role of the level of ACE2 gene expression	Excluded	The study focused on gene expression of SARS-CoV-2 entry factors.
in SARS-CoV-2 infection. Aging (Albany NY). 2021 Jun 11;13(11):14552-14556. doi:
10.18632/aging.203181. Epub 2021 Jun 11. PMID: 34115612; PMCID: PMC8221359.
23: Pierce CA, Sy S, Galen B, Goldstein DY, Orner E, Keller MJ, Herold KC,	Excluded	Experimental study design not related to our study's hypothesis.
Herold BC. Natural mucosal barriers and COVID-19 in children. JCI Insight. 2021
May 10;6(9):e148694. doi: 10.1172/jci.insight.148694. PMID: 33822777; PMCID:
PMC8262299.
24: Nakazono A, Nakamaru Y, Ramezanpour M, Kondo T, Watanabe M, Hatakeyama S,	Excluded	The study focused on gene expression of SARS-CoV-2 entry factors.
Kimura S, Honma A, Wormald PJ, Vreugde S, Suzuki M, Homma A. Fluticasone
Propionate Suppresses Poly(I:C)-Induced ACE2 in Primary Human Nasal Epithelial
Cells. Front Cell Infect Microbiol. 2021 Apr 26;11:655666. doi:
10.3389/fcimb.2021.655666. PMID: 33981629; PMCID: PMC8107375.
25: Ma R, Gan L, Jiang S, Ding P, Chen D, Wu J, Qian J. High expression of SARS-	Excluded	The study focused on gene expression of SARS-CoV-2 entry factors.
CoV-2 entry factors in human conjunctival goblet cells. Exp Eye Res. 2021
Apr;205:108501. doi: 10.1016/j.exer.2021.108501. Epub 2021 Feb 15. PMID:
33600811; PMCID: PMC7883706.
26: Soni S, Jiang Y, Tesfaigzi Y, Hornick JL, Ã‡ataltepe S. Comparative analysis	Excluded	The study focused on gene expression of SARS-CoV-2 entry factors.
of ACE2 protein expression in rodent, non-human primate, and human respiratory
tract at baseline and after injury: A conundrum for COVID-19 pathogenesis. PLoS
One. 2021 Feb 24;16(2):e0247510. doi: 10.1371/journal.pone.0247510. PMID:
33626084; PMCID: PMC7904186.
27: Gamage AM, Tan KS, Chan WOY, Liu J, Tan CW, Ong YK, Thong M, Andiappan AK,	Excluded	Experimental study design not related to our study's hypothesis.
Anderson DE, Wang Y, Wang LF. Infection of human Nasal Epithelial Cells with
SARS-CoV-2 and a 382-nt deletion isolate lacking ORF8 reveals similar viral
kinetics and host transcriptional profiles. PLoS Pathog. 2020 Dec
7;16(12):e1009130. doi: 10.1371/journal.ppat.1009130. PMID: 33284849; PMCID:
PMC7746279.
28: Wang B, Kovalchuk A, Li D, Rodriguez-Juarez R, Ilnytskyy Y, Kovalchuk I,	Excluded	Experimental study design not related to our study's hypothesis.
Kovalchuk O. In search of preventive strategies: novel high-CBD
<i>C</i><i>annabis sativa</i> extracts modulate ACE2 expression in COVID-19
gateway tissues. Aging (Albany NY). 2020 Nov 22;12(22):22425-22444. doi:
10.18632/aging.202225. Epub 2020 Nov 22. PMID: 33221759; PMCID: PMC7746344.
29: Renteria AE, Mfuna Endam L, Adam D, Filali-Mouhim A, Maniakas A, Rousseau S,	Excluded	Experimental study design not related to our study's hypothesis.
Brochiero E, Gallo S, Desrosiers M. Azithromycin Downregulates Gene Expression
of IL-1Î² and Pathways Involving TMPRSS2 and TMPRSS11D Required by SARS-CoV-2. Am
J Respir Cell Mol Biol. 2020 Nov;63(5):707-709. doi: 10.1165/rcmb.2020-0285LE.
PMID: 32857620; PMCID: PMC7605155.
30: Lee IT, Nakayama T, Wu CT, Goltsev Y, Jiang S, Gall PA, Liao CK, Shih LC,	Excluded	Experimental study design not related to our study's hypothesis.
SchÃ¼rch CM, McIlwain DR, Chu P, Borchard NA, Zarabanda D, Dholakia SS, Yang A,
Kim D, Chen H, Kanie T, Lin CD, Tsai MH, Phillips KM, Kim R, Overdevest JB,
Tyler MA, Yan CH, Lin CF, Lin YT, Bau DT, Tsay GJ, Patel ZM, Tsou YA, Tzankov A,
Matter MS, Tai CJ, Yeh TH, Hwang PH, Nolan GP, Nayak JV, Jackson PK. ACE2
localizes to the respiratory cilia and is not increased by ACE inhibitors or
ARBs. Nat Commun. 2020 Oct 28;11(1):5453. doi: 10.1038/s41467-020-19145-6. PMID:
33116139; PMCID: PMC7595232.
31: Bunyavanich S, Grant C, Vicencio A. Racial/Ethnic Variation in Nasal Gene	Excluded	The study focused on gene expression of SARS-CoV-2 entry factors.
Expression of Transmembrane Serine Protease 2 (TMPRSS2). JAMA. 2020 Oct
20;324(15):1567-1568. doi: 10.1001/jama.2020.17386. PMID: 32910146; PMCID:
PMC7489401.
32: Liu Y, Qu HQ, Qu J, Tian L, Hakonarson H. Expression Pattern of the SARS-	Excluded	The study focused on gene expression of SARS-CoV-2 entry factors.
CoV-2 Entry Genes <i>ACE2</i> and <i>TMPRSS2</i> in the Respiratory Tract.
Viruses. 2020 Oct 16;12(10):1174. doi: 10.3390/v12101174. PMID: 33081421; PMCID:
PMC7589079.
33: Sajuthi SP, DeFord P, Li Y, Jackson ND, Montgomery MT, Everman JL, Rios CL,	Excluded	Experimental study design not related to our study's hypothesis. Notably, the study explored the importance of Type I and II interferon responses in the airway epithelium's permissibilit to SARS-CoV-2.
Pruesse E, Nolin JD, Plender EG, Wechsler ME, Mak ACY, Eng C, Salazar S, Medina
V, Wohlford EM, Huntsman S, Nickerson DA, Germer S, Zody MC, Abecasis G, Kang
HM, Rice KM, Kumar R, Oh S, Rodriguez-Santana J, Burchard EG, Seibold MA. Type 2
and interferon inflammation regulate SARS-CoV-2 entry factor expression in the
airway epithelium. Nat Commun. 2020 Oct 12;11(1):5139. doi:
10.1038/s41467-020-18781-2. PMID: 33046696; PMCID: PMC7550582.
34: Myti D, Gunjak M, Casado F, Khaghani Raziabad S, Nardiello C, VadÃ¡sz I,	Excluded	Experimental study design not related to our study's hypothesis.
Herold S, Pryhuber G, Seeger W, Morty RE. Elevated FiO<sub>2</sub> increases
SARS-CoV-2 co-receptor expression in respiratory tract epithelium. Am J Physiol
Lung Cell Mol Physiol. 2020 Oct 1;319(4):L670-L674. doi:
10.1152/ajplung.00345.2020. Epub 2020 Sep 2. PMID: 32878480; PMCID: PMC7516381.
35: Singh M, Bansal V, Feschotte C. A Single-Cell RNA Expression Map of Human	Excluded	The study focused on gene expression of SARS-CoV-2 entry factors.
Coronavirus Entry Factors. Cell Rep. 2020 Sep 22;32(12):108175. doi:
10.1016/j.celrep.2020.108175. Epub 2020 Sep 3. PMID: 32946807; PMCID:
PMC7470764.
36: Huang X, He C, Hua X, Kan A, Sun S, Wang J, Li S. Bioinformatic Analysis of	Excluded	Experimental study design not related to our study's hypothesis; focuses on a specific comorbidity.
Correlation between Immune Infiltration and COVID-19 in Cancer Patients. Int J
Biol Sci. 2020 Jul 6;16(13):2464-2476. doi: 10.7150/ijbs.48639. PMID: 32760213;
PMCID: PMC7378636.
37: Kimura H, Francisco D, Conway M, Martinez FD, Vercelli D, Polverino F,
Billheimer D, Kraft M. Type 2 inflammation modulates ACE2 and TMPRSS2 in airway	Excluded	The study focused on gene expression of SARS-CoV-2 entry factors.
epithelial cells. J Allergy Clin Immunol. 2020 Jul;146(1):80-88.e8. doi:
10.1016/j.jaci.2020.05.004. Epub 2020 May 15. PMID: 32422146; PMCID: PMC7227558.
38: Bunyavanich S, Do A, Vicencio A. Nasal Gene Expression of Angiotensin-	Excluded	The study focused on gene expression of SARS-CoV-2 entry factors.
Converting Enzyme 2 in Children and Adults. JAMA. 2020 Jun 16;323(23):2427-2429.
doi: 10.1001/jama.2020.8707. PMID: 32432657; PMCID: PMC7240631.
39: Ziegler CGK, Allon SJ, Nyquist SK, Mbano IM, Miao VN, Tzouanas CN, Cao Y,	Excluded	The study focused on gene expression of SARS-CoV-2 entry factors.
Yousif AS, Bals J, Hauser BM, Feldman J, Muus C, Wadsworth MH 2nd, Kazer SW,
Hughes TK, Doran B, Gatter GJ, Vukovic M, Taliaferro F, Mead BE, Guo Z, Wang JP,
Gras D, Plaisant M, Ansari M, Angelidis I, Adler H, Sucre JMS, Taylor CJ, Lin B,
Waghray A, Mitsialis V, Dwyer DF, Buchheit KM, Boyce JA, Barrett NA, Laidlaw TM,
Carroll SL, Colonna L, Tkachev V, Peterson CW, Yu A, Zheng HB, Gideon HP,
Winchell CG, Lin PL, Bingle CD, Snapper SB, Kropski JA, Theis FJ, Schiller HB,
Zaragosi LE, Barbry P, Leslie A, Kiem HP, Flynn JL, Fortune SM, Berger B,
Finberg RW, Kean LS, Garber M, Schmidt AG, Lingwood D, Shalek AK, Ordovas-
Montanes J; HCA Lung Biological Network. Electronic address: lung-
network@humancellatlas.org; HCA Lung Biological Network. SARS-CoV-2 Receptor
ACE2 Is an Interferon-Stimulated Gene in Human Airway Epithelial Cells and Is
Detected in Specific Cell Subsets across Tissues. Cell. 2020 May
28;181(5):1016-1035.e19. doi: 10.1016/j.cell.2020.04.035. Epub 2020 Apr 27.
PMID: 32413319; PMCID: PMC7252096.
40: Lukassen S, Chua RL, Trefzer T, Kahn NC, Schneider MA, Muley T, Winter H,	Excluded	The study focused on gene expression of SARS-CoV-2 entry factors.
Meister M, Veith C, Boots AW, Hennig BP, Kreuter M, Conrad C, Eils R. SARS-CoV-2
receptor ACE2 and TMPRSS2 are primarily expressed in bronchial transient
secretory cells. EMBO J. 2020 May 18;39(10):e105114. doi:
10.15252/embj.20105114. Epub 2020 Apr 14. PMID: 32246845; PMCID: PMC7232010.

## Sheet: Summary Amygdala
PubMed	Included/Excluded	Reason/Comment
1: Serrano GE, Walker JE, Tremblay C, Piras IS, Huentelman MJ, Belden CM,	Included
Goldfarb D, Shprecher D, Atri A, Adler CH, Shill HA, Driver-Dunckley E, Mehta
SH, Caselli R, Woodruff BK, Haarer CF, Ruhlen T, Torres M, Nguyen S, Schmitt D,
Rapscak SZ, Bime C, Peters JL, Alevritis E, Arce RA, Glass MJ, Vargas D, Sue LI,
Intorcia AJ, Nelson CM, Oliver J, Russell A, Suszczewicz KE, Borja CI, Cline MP,
Hemmingsen SJ, Qiji S, Hobgood HM, Mizgerd JP, Sahoo MK, Zhang H, Solis D,
Montine TJ, Berry GJ, Reiman EM, RÃ¶ltgen K, Boyd SD, Pinsky BA, Zehnder JL,
Talbot P, Desforges M, DeTure M, Dickson DW, Beach TG. SARS-CoV-2 Brain Regional
Detection, Histopathology, Gene Expression, and Immunomodulatory Changes in
Decedents with COVID-19. J Neuropathol Exp Neurol. 2022 Aug 16;81(9):666-695.
doi: 10.1093/jnen/nlac056. PMID: 35818336; PMCID: PMC9278252.
2: Lukiw WJ, Pogue A, Hill JM. SARS-CoV-2 Infectivity and Neurological Targets	Excluded	The study focused on gene expression of SARS-CoV-2 entry factors.
in the Brain. Cell Mol Neurobiol. 2022 Jan;42(1):217-224. doi:
10.1007/s10571-020-00947-7. Epub 2020 Aug 25. PMID: 32840758; PMCID: PMC7445393.

## Sheet: Summary Olfactory Bulb 
Pubmed	Included/Excluded	Reason
1: Roczkowsky A, Limonta D, Fernandes JP, Branton WG, Clarke M, Hlavay B, Noyce	Excluded	Gene expression based on an immune gene panel
RS, Joseph JT, Ogando NS, Das SK, Elaish M, Arbour N, Evans DH, Langdon K,
Hobman TC, Power C. COVID-19 Induces Neuroinflammation and Suppresses
Peroxisomes in the Brain. Ann Neurol. 2023 Sep;94(3):531-546. doi:
10.1002/ana.26679. Epub 2023 Jun 5. PMID: 37190821.
2: Serrano GE, Walker JE, Tremblay C, Piras IS, Huentelman MJ, Belden CM,	Included
Goldfarb D, Shprecher D, Atri A, Adler CH, Shill HA, Driver-Dunckley E, Mehta
SH, Caselli R, Woodruff BK, Haarer CF, Ruhlen T, Torres M, Nguyen S, Schmitt D,
Rapscak SZ, Bime C, Peters JL, Alevritis E, Arce RA, Glass MJ, Vargas D, Sue LI,
Intorcia AJ, Nelson CM, Oliver J, Russell A, Suszczewicz KE, Borja CI, Cline MP,
Hemmingsen SJ, Qiji S, Hobgood HM, Mizgerd JP, Sahoo MK, Zhang H, Solis D,
Montine TJ, Berry GJ, Reiman EM, RÃ¶ltgen K, Boyd SD, Pinsky BA, Zehnder JL,
Talbot P, Desforges M, DeTure M, Dickson DW, Beach TG. SARS-CoV-2 Brain Regional
Detection, Histopathology, Gene Expression, and Immunomodulatory Changes in
Decedents with COVID-19. J Neuropathol Exp Neurol. 2022 Aug 16;81(9):666-695.
doi: 10.1093/jnen/nlac056. PMID: 35818336; PMCID: PMC9278252.
3: Pujadas E, Beaumont M, Shah H, Schrode N, Francoeur N, Shroff S, Bryce C,	Excluded	This study reports on 2 patients.
Grimes Z, Gregory J, Donnelly R, Fowkes ME, Beaumont KG, Sebra R, Cordon-Cardo
C. Molecular Profiling of Coronavirus Disease 2019 (COVID-19) Autopsies Uncovers
Novel Disease Mechanisms. Am J Pathol. 2021 Dec;191(12):2064-2071. doi:
10.1016/j.ajpath.2021.08.009. Epub 2021 Sep 8. PMID: 34506752; PMCID:
PMC8423774.
4: Zou M, Su X, Wang L, Yi X, Qiu Y, Yin X, Zhou X, Niu X, Wang L, Su M. The	Excluded	This study reports on animal model data.
Molecular Mechanism of Multiple Organ Dysfunction and Targeted Intervention of
COVID-19 Based on Time-Order Transcriptomic Analysis. Front Immunol. 2021 Aug
24;12:729776. doi: 10.3389/fimmu.2021.729776. PMID: 34504502; PMCID: PMC8421734.
5: Matschke J, LÃ¼tgehetmann M, Hagel C, Sperhake JP, SchrÃ¶der AS, Edler C,	Excluded	Neuropathological study, does not report on RNA-seq.
Mushumba H, Fitzek A, Allweiss L, Dandri M, Dottermusch M, Heinemann A,
Pfefferle S, Schwabenland M, Sumner Magruder D, Bonn S, Prinz M, Gerloff C,
PÃ¼schel K, Krasemann S, Aepfelbacher M, Glatzel M. Neuropathology of patients
with COVID-19 in Germany: a post-mortem case series. Lancet Neurol. 2020
Nov;19(11):919-929. doi: 10.1016/S1474-4422(20)30308-2. Epub 2020 Oct 5. PMID:
33031735; PMCID: PMC7535629.
6: Kerslake R, Hall M, Randeva HS, Spandidos DA, Chatha K, Kyrou I, Karteris E.	Excluded	Does not report on olfactory bulb RNA seq.
Coâ€‘expression of peripheral olfactory receptors with SARSâ€‘CoVâ€‘2 infection
mediators: Potential implications beyond loss of smell as a COVIDâ€‘19 symptom.
Int J Mol Med. 2020 Sep;46(3):949-956. doi: 10.3892/ijmm.2020.4646. Epub 2020
Jun 17. PMID: 32705281; PMCID: PMC7388840.

## Sheet: Included Studies and Datasets
Datasets utilized	DOI	Supplementary File in the original publication	Tissue
Ziegler et al	https://doi.org/10.1016/j.cell.2021.07.023	Table S2. Differentially expressed genes between cell types from control WHO 0 versus COVID-19 WHO 1–5 (mild/moderate), related to Figure 3	Nasal Epithelium (Ciliated cells, all)
Serrano et al	https://doi.org/10.1093/jnen/nlac056	nlac056_Supplementary_Data.zip	Amygdala
			Olfactory Bulb
Das et al	https://doi.org/https://doi.org/10.1002/alz.13387	NIHMS1929238-supplement-Supplemental_Table_4	Aβ plaques vs. Neurofibrillary Tangles

## Sheet: Gene Signatures
Nasal Ciliated Cells	Olfactory Bulb	Amygdala	AD_NFTs vs. Αβ Plaques
IFITM3	IFI6	HLA-F	IFI35
IFITM1	OAS3	STAT2	IP6K2
IFITM2	IFITM3	ISG20	OAS1
IFI6	HLA-C	XAF1	SAMHD1
ADAR	MX1	IFI6	TYK2
IFIT1	IFITM1	TYK2	KPNB1
SAMHD1	HLA-E	RSAD2	OAS3
IFIT3	IFI27	IFITM3	OAS2
IFIT2	ISG15	GBP2	PTPN6
EGR1	IFI35	IRF7	KPNA1
RSAD2	IRF7	MX1	STAT1
STAT1	IRF9	MX2	IRF6
MX2	OAS2	IFITM1	IFIT3
STAT2	XAF1	OAS3	IFIT2
MX1	USP18	IFITM2	IFNA6
HLA-B	PSMB8	IFIT2	IFNA8
HLA-C	HLA-A	IFI35	EGR1
ISG15	GBP2	OAS2	IRF1
HLA-A	ABCE1	IFIT3	IRF3
HLA-F	HLA-B	IFI27	IFI6
PSMB8		OASL	IRF5
HLA-E		OAS1	BST2
BST2		IRF1	XAF1
ISG20		IRF9	RSAD2
IFI27		IFIT1	OASL
OAS1		HLA-C	RNASEL
OAS2		ISG15	IFNA21
IRF1		STAT1	IRF4
OAS3		IFNA13	HLA-F
XAF1		HLA-G	IRF8
KPNB1		USP18	IFITM3
		IFNA2	IFNAR1
		IFNAR2	IFNA5
		PSMB8	IFNA16
		IRF3	IFIT5
		HLA-A	MX1
		IP6K2	IFNAR2
		IRF2	ADAR
		HLA-E	JAK1
		IFNB1	GBP2
		HLA-B	ABCE1
		IRF4	IFI27
		PTPN6	IRF2
		IFNA21	STAT2
		IRF5	IFNB1
			ISG20
			PTPN11
			MX2
			SOCS3
			USP18
			IFITM2
			SOCS1
			IRF7
			IFIT1
			IFITM1
			IFNA10
			ISG15
			IFNA2
			PTPN1
			IFNA1
			PSMB8
			HLA-C
			HLA-E
			HLA-G
			HLA-H
			HLA-B
			HLA-A
			IRF9
			IFNA7
			IFNA14
			IFNA13
			IFNA17
			IFNA4
