# Supplementary material for: SARS-CoV-2-Induced Type I Interferon Signaling Dysregulation in Olfactory Networks Implications for Alzheimer’s Disease
Source: Curr Issues Mol Biol. 2024 May 10;46(5):4565–79. doi: 10.3390/cimb46050277 (PMC11119810; doi:10.3390/cimb46050277)
Supplement: Supplementary file 1 [file cimb-46-00277-s001.zip › Supplementary File 2 Ziegler et al Enrichr results.xlsx]

## Sheet: ziegler et al Reactome_2022_tab
Term	Overlap	P-value	Adjusted P-value	Old P-value	Old Adjusted P-value	Odds Ratio	Combined Score	Genes
Neutrophil Degranulation R-HSA-6798695	41/468	4.07681e-14	3.90558e-11	0	0	4.63994	143.053	CSTB;VCP;HSP90AB1;GSTP1;GDI2;IQGAP1;SRP14;ABCA13;C3;CST3;LGALS3;PSMD2;FTH1;ALDH3B1;MLEC;CD59;METTL7A;B2M;CTSD;ATP6V1D;S100A11;CCT2;HSPA8;HSP90AA1;PTPRN2;ANXA2;HLA-B;HLA-C;HLA-A;DYNLL1;TUBB4B;EEF2;VAMP8;PKM;SLPI;LCN2;CYSTM1;S100P;SLC27A2;HSPA1B;FTL
Immune System R-HSA-168256	94/1943	8.85175e-14	4.23999e-11	0	0	2.62551	78.9112	IFITM3;CDKN1A;HSP90AB1;YWHAB;CLSTN1;GDI2;IL5RA;IFIT1;SRP14;ABCA13;LGALS3;MT2A;PSMD2;FTH1;KIF5B;ELOB;MUC15;B2M;CTSD;HLA-DPA1;SKP1;CCT2;HSP90AA1;ANXA1;ATP6V0E1;ANXA2;HLA-B;HLA-C;CNPY3;HLA-A;DYNLL1;HLA-F;HLA-E;VAMP8;ENAH;PKM;IFI27;SLPI;CANX;UBA52;SLC27A2;FTL;CSTB;VCP;GSTP1;ALOX15;IFI6;IQGAP1;SAMHD1;HSP90B1;C3;CST3;PSMB5;UBB;KIF3B;ALDH3B1;UBC;MLEC;CD59;METTL7A;NLRP1;ATP6V1D;S100A11;BTNL9;CD74;HSPA8;H…
Innate Immune System R-HSA-168249	60/1035	4.5624e-12	1.45693e-09	0	0	3.03416	79.2314	HSP90AB1;GDI2;SRP14;ABCA13;LGALS3;PSMD2;FTH1;MUC15;B2M;CTSD;SKP1;CCT2;HSP90AA1;ATP6V0E1;ANXA2;HLA-B;HLA-C;CNPY3;HLA-A;DYNLL1;HLA-E;VAMP8;PKM;SLPI;UBA52;SLC27A2;FTL;CSTB;VCP;GSTP1;IQGAP1;HSP90B1;C3;CST3;PSMB5;UBB;ALDH3B1;UBC;MLEC;CD59;METTL7A;NLRP1;ATP6V1D;S100A11;HSPA8;JUN;PTPRN2;ISG15;TUBB4B;EEF2;BAIAP2;PSMB8;PSMC5;LCN2;SAA2;CYSTM1;S100P;HNRNPC;CALM1;HSPA1B
Interferon Signaling R-HSA-913531	24/200	1.40303e-11	3.36025e-09	0	0	6.40117	159.964	IFITM3;HLA-DRB5;MX1;HLA-B;IFI6;HLA-C;ISG15;HLA-A;IFIT1;HLA-F;SAMHD1;PSMB8;HLA-E;MT2A;IFI27;UBB;UBC;HLA-DRA;XAF1;B2M;UBA52;HLA-DRB1;EIF4G2;HLA-DPA1
Cellular Responses To Stimuli R-HSA-8953897	47/736	4.79645e-11	9.19e-09	0	0	3.30125	78.4395	YWHAE;CDKN1A;COX7B;VCP;HSP90AB1;GSTP1;COX4I1;COX5B;COX7C;HSP90B1;STIP1;DNAJB1;MT2A;HSPH1;PSMB5;SERP1;UBB;PSMD2;UBC;ELOB;ATP6V1D;SKP1;COX8A;NQO1;HSPA8;JUN;HSP90AA1;ATP6V0E1;HSPA5;HSBP1;HSPA4;PTGES3;DYNLL1;PDIA6;PSMB8;SOD1;DNAJA1;PSMC5;SCO2;DNAJA4;HDGF;CALR;FAU;UBA52;ATF3;HSPA1B;FKBP5
Cellular Responses To Stress R-HSA-2262752	46/722	8.45519e-11	1.35001e-08	0	0	3.28698	76.2371	YWHAE;CDKN1A;COX7B;VCP;HSP90AB1;GSTP1;COX4I1;COX5B;COX7C;HSP90B1;STIP1;DNAJB1;HSPH1;PSMB5;SERP1;UBB;PSMD2;UBC;ELOB;ATP6V1D;SKP1;COX8A;NQO1;HSPA8;JUN;HSP90AA1;ATP6V0E1;HSPA5;HSBP1;HSPA4;PTGES3;DYNLL1;PDIA6;PSMB8;SOD1;DNAJA1;PSMC5;SCO2;DNAJA4;HDGF;CALR;FAU;UBA52;ATF3;HSPA1B;FKBP5
Cytokine Signaling In Immune System R-HSA-1280215	45/702	1.12927e-10	1.54548e-08	0	0	3.3034	75.6619	IFITM3;CDKN1A;CLSTN1;ALOX15;IFI6;IL5RA;IFIT1;SAMHD1;HSP90B1;MT2A;PSMB5;UBB;PSMD2;UBC;ELOB;B2M;HLA-DPA1;SKP1;HSPA8;HLA-DRB5;JUN;HSP90AA1;ANXA1;ANXA2;MX1;HLA-B;HLA-C;ISG15;HLA-A;HLA-F;PSMB8;HLA-E;SOD1;PSMC5;IFI27;HNRNPF;GSTA2;CANX;LCN2;HLA-DRA;SAA2;XAF1;UBA52;HLA-DRB1;EIF4G2
HSF1 Activation R-HSA-3371511	10/29	3.09307e-10	3.60092e-08	0	0	24.0897	527.485	YWHAE;DNAJB1;VCP;HSP90AA1;HSP90AB1;HSPH1;UBB;HSBP1;PTGES3;HSPA1B
HSP90 Chaperone Cycle For Steroid Hormone Receptors (SHR) In Presence Of Ligand R-HSA-3371497	11/38	3.38291e-10	3.60092e-08	0	0	18.6834	407.43	DNAJA1;DNAJB1;STIP1;HSPA8;HSP90AA1;HSP90AB1;DNAJA4;PTGES3;DYNLL1;HSPA1B;FKBP5
Interferon Alpha/Beta Signaling R-HSA-909733	14/72	4.32868e-10	4.14687e-08	0	0	11.1303	239.975	IFITM3;MX1;HLA-B;IFI6;HLA-C;ISG15;HLA-A;IFIT1;HLA-F;SAMHD1;PSMB8;HLA-E;IFI27;XAF1
ER-Phagosome Pathway R-HSA-1236974	15/89	8.47941e-10	7.38479e-08	0	0	9.36131	195.541	HLA-B;HLA-C;HLA-A;HLA-F;PSMB8;HLA-E;VAMP8;PSMC5;PSMB5;UBB;PSMD2;UBC;CALR;B2M;UBA52
Attenuation Phase R-HSA-3371568	9/26	2.35001e-09	1.87609e-07	0	0	24.1773	480.375	DNAJB1;HSPA8;HSP90AA1;HSP90AB1;HSPH1;UBB;HSBP1;PTGES3;HSPA1B
Antigen Presentation: Folding, Assembly, Peptide Loading Of Class I MHC R-HSA-983170	9/28	4.99711e-09	3.68249e-07	0	0	21.6301	413.447	HSPA5;CANX;HLA-B;HLA-C;HLA-A;CALR;HLA-F;B2M;HLA-E
Antigen processing-Cross Presentation R-HSA-1236975	15/104	7.86171e-09	5.37966e-07	0	0	7.77757	145.139	HLA-B;HLA-C;HLA-A;HLA-F;PSMB8;HLA-E;VAMP8;PSMC5;PSMB5;UBB;PSMD2;UBC;CALR;B2M;UBA52
Citric Acid (TCA) Cycle And Respiratory Electron Transport R-HSA-1428517	18/163	1.93648e-08	1.23677e-06	0	0	5.75301	102.172	COX8A;COX7B;CCNI;COX4I1;IDH2;UQCR11;UQCR10;COX5B;COX7C;ATP5F1E;LDHB;ATP5F1B;SCO2;UQCRQ;MPC2;UCP2;ACO2;LDLR
Endosomal/Vacuolar Pathway R-HSA-1236977	6/11	4.42769e-08	2.65108e-06	0	0	54.4538	922.056	HLA-B;HLA-C;HLA-A;HLA-F;B2M;HLA-E
Formation Of Tubulin Folding Intermediates By CCT/TriC R-HSA-389960	8/26	5.39066e-08	3.0378e-06	0	0	20.2486	338.881	CCT3;CCT6A;CCT2;TUBA1A;CCT7;TUBB4B;TUBA4B;CCT5
HSF1-dependent Transactivation R-HSA-3371571	9/36	5.83296e-08	3.10443e-06	0	0	15.215	253.438	DNAJB1;HSPA8;HSP90AA1;HSP90AB1;HSPH1;UBB;HSBP1;PTGES3;HSPA1B
Cellular Response To Chemical Stress R-HSA-9711123	18/182	1.07037e-07	5.3969e-06	0	0	5.08152	81.5589	COX8A;NQO1;VCP;COX7B;COX4I1;GSTP1;COX5B;COX7C;PSMB8;SOD1;PSMC5;PSMB5;UBB;SCO2;PSMD2;UBC;UBA52;SKP1
Chaperone Mediated Autophagy R-HSA-9613829	7/20	1.37377e-07	6.58034e-06	0	0	24.4812	386.816	HSPA8;HSP90AA1;HSP90AB1;UBB;UBC;PARK7;UBA52
AUF1 (hnRNP D0) Binds And Destabilizes mRNA R-HSA-450408	10/54	2.26805e-07	1.03466e-05	0	0	10.3891	158.944	HSPA8;PSMC5;PSMB5;UBB;PSMD2;UBC;HSPB1;PABPC1;UBA52;PSMB8
Cellular Response To Heat Stress R-HSA-3371556	13/99	2.43583e-07	1.06069e-05	0	0	6.94386	105.74	YWHAE;HSPA8;VCP;HSP90AA1;HSP90AB1;HSPA5;HSPA4;HSBP1;PTGES3;DNAJB1;HSPH1;UBB;HSPA1B
Cooperation Of Prefoldin And TriC/CCT In Actin And Tubulin Folding R-HSA-389958	8/33	4.18916e-07	1.74487e-05	0	0	14.5738	214.025	CCT3;CCT6A;CCT2;TUBA1A;CCT7;TUBB4B;TUBA4B;CCT5
Iron Uptake And Transport R-HSA-917937	10/59	5.40175e-07	2.01587e-05	0	0	9.32658	134.595	ATP6V0E1;ATP6AP1;UBB;FTH1;UBC;LCN2;UBA52;ATP6V1D;SKP1;FTL
Role Of GTSE1 In G2/M Progression After G2 Checkpoint R-HSA-8852276	10/59	5.40175e-07	2.01587e-05	0	0	9.32658	134.595	CDKN1A;HSP90AA1;PSMC5;HSP90AB1;PSMB5;UBB;PSMD2;UBC;UBA52;PSMB8
G2/M Transition R-HSA-69275	17/182	5.47106e-07	2.01587e-05	0	0	4.75853	68.6114	YWHAE;CDKN1A;HSP90AA1;HSP90AB1;CETN2;DYNLL1;TUBB4B;PSMB8;PPP1CB;PSMC5;TUBA1A;PSMB5;UBB;PSMD2;UBC;UBA52;SKP1
Aggrephagy R-HSA-9646399	7/24	5.68643e-07	2.01763e-05	0	0	18.7171	269.152	HSP90AA1;VCP;UBB;UBC;PARK7;DYNLL1;UBA52
Mitotic G2-G2/M Phases R-HSA-453274	17/184	6.38533e-07	2.18469e-05	0	0	4.70106	67.0563	YWHAE;CDKN1A;HSP90AA1;HSP90AB1;CETN2;DYNLL1;TUBB4B;PSMB8;PPP1CB;PSMC5;TUBA1A;PSMB5;UBB;PSMD2;UBC;UBA52;SKP1
Downstream TCR Signaling R-HSA-202424	12/94	9.64036e-07	3.18464e-05	0	0	6.70795	92.9194	HLA-DRB5;PSMC5;PSMB5;UBB;PSMD2;UBC;HLA-DRA;UBA52;PSMB8;HLA-DRB1;HLA-DPA1;SKP1
Respiratory Electron Transport, ATP Synthesis By Chemiosmotic Coupling, Heat Production By Uncoupling Proteins R-HSA-163200	13/112	1.03469e-06	3.30411e-05	0	0	6.02802	83.0746	COX8A;COX7B;CCNI;COX4I1;UQCR11;UQCR10;COX5B;COX7C;ATP5F1E;ATP5F1B;SCO2;UQCRQ;UCP2
Folding Of Actin By CCT/TriC R-HSA-390450	5/10	1.1206e-06	3.463e-05	0	0	45.2731	620.317	CCT3;CCT6A;CCT2;CCT7;CCT5
TCR Signaling R-HSA-202403	13/116	1.54839e-06	4.63549e-05	0	0	5.79273	77.4968	HLA-DRB5;PSMB8;ENAH;PSMC5;PSMB5;UBB;PSMD2;UBC;HLA-DRA;UBA52;HLA-DRB1;SKP1;HLA-DPA1
Prefoldin Mediated Transfer Of Substrate To CCT/TriC R-HSA-389957	7/28	1.80372e-06	5.23625e-05	0	0	15.1488	200.353	CCT3;CCT6A;CCT2;TUBA1A;CCT7;TUBB4B;CCT5
Metabolism R-HSA-1430728	76/2049	2.81077e-06	7.91975e-05	0	0	1.87692	23.9909	COX7B;HSP90AB1;SLC44A4;CCNI;COX4I1;CLSTN1;GDE1;DBI;COX7C;DNPH1;CNDP2;PPP1CB;SPTLC2;GUK1;PSMD2;MPC2;TNFAIP8L1;COX8A;CHST6;HSP90AA1;TSTD1;GPX4;ALDH3A2;UGDH;PKM;BDH1;SCO2;THRAP3;UBA52;SLC27A2;PLPP2;MGLL;GSTP1;INSIG1;ALOX15;UQCR11;IQGAP1;UQCR10;HACD3;COX5B;SAMHD1;OAZ1;ACACA;AGPAT3;LDHB;PSMB5;ATP5F1B;UBB;ALDH3B1;UCP2;UBC;CKB;ARSD;LDLR;FDFT1;CYB5A;NQO1;OSBPL6;MBOAT7;MID1IP1;PTGES3;IDH2;CYP4B1;DHCR24;PS…
Organelle Biogenesis And Maintenance R-HSA-1852241	20/275	2.97205e-06	8.01109e-05	0	0	3.63154	46.2159	CCT3;YWHAE;CCT2;HSP90AA1;CETN2;ARL3;IDH2;DYNLL1;TUBB4B;ATP5F1E;IFT22;TUBA1A;ATP5F1B;KIF3B;TCTN1;DYNLRB2;CALM1;IFT57;CC2D2A;CCT5
Regulation Of PLK1 Activity At G2/M Transition R-HSA-2565942	11/87	3.01043e-06	8.01109e-05	0	0	6.62086	84.1738	YWHAE;PPP1CB;HSP90AA1;TUBA1A;UBB;CETN2;UBC;DYNLL1;TUBB4B;UBA52;SKP1
Uptake And Function Of Diphtheria Toxin R-HSA-5336415	4/6	3.25718e-06	8.43345e-05	0	0	90.351	1141.55	HSP90AA1;HSP90AB1;CD9;EEF2
Regulation Of mRNA Stability By Proteins That Bind AU-rich Elements R-HSA-450531	11/88	3.37384e-06	8.50563e-05	0	0	6.53454	82.3317	HSPA8;PSMC5;PSMB5;UBB;YWHAB;PSMD2;UBC;HSPB1;PABPC1;UBA52;PSMB8
Cilium Assembly R-HSA-5617833	16/186	3.48288e-06	8.55537e-05	0	0	4.33545	54.4864	YWHAE;CCT3;CCT2;HSP90AA1;ARL3;CETN2;DYNLL1;TUBB4B;IFT22;TUBA1A;KIF3B;TCTN1;DYNLRB2;IFT57;CC2D2A;CCT5
Interferon Gamma Signaling R-HSA-877300	11/89	3.77507e-06	9.0413e-05	0	0	6.45043	80.5471	MT2A;HLA-DRB5;HLA-B;HLA-C;HLA-DRA;HLA-A;HLA-F;B2M;HLA-DRB1;HLA-DPA1;HLA-E
SARS-CoV-2 Infection R-HSA-9694516	20/283	4.58671e-06	0.000107172	0	0	3.51962	43.2644	YWHAE;VCP;HSP90AA1;HSP90AB1;YWHAB;HLA-B;HLA-C;ISG15;HLA-A;HLA-F;HLA-E;TUFM;UBB;DAD1;MGAT5;CANX;UBC;FAU;B2M;UBA52
SCF(Skp2)-mediated Degradation Of P27/P21 R-HSA-187577	9/59	4.99111e-06	0.000113845	0	0	8.2064	100.183	CDKN1A;PSMC5;PSMB5;UBB;PSMD2;UBC;UBA52;PSMB8;SKP1
Adaptive Immune System R-HSA-1280218	36/733	5.59619e-06	0.000124678	0	0	2.42999	29.3869	YWHAB;CLSTN1;C3;PSMB5;UBB;KIF3B;PSMD2;KIF5B;UBC;ELOB;B2M;CTSD;HLA-DPA1;SKP1;BTNL9;CD74;HLA-DRB5;UBE2H;HSPA5;HLA-B;HLA-C;HLA-A;DYNLL1;HLA-F;PSMB8;HLA-E;VAMP8;ENAH;PSMC5;CANX;HLA-DRA;CALR;CALM1;UBA52;DZIP3;HLA-DRB1
SARS-CoV Infections R-HSA-9679506	23/369	7.33422e-06	0.000159	0	0	3.08558	36.4807	YWHAE;VCP;HSP90AA1;HSP90AB1;YWHAB;PTGES3;HLA-B;HLA-C;ISG15;HLA-A;HLA-F;HLA-E;TUFM;UBB;FXYD3;DAD1;MGAT5;CANX;UBC;SAP18;FAU;B2M;UBA52
Modulation By Mtb Of Host Immune System R-HSA-9637628	4/7	7.46868e-06	0.000159	0	0	60.2309	711.014	UBB;UBC;B2M;UBA52
RHOBTB2 GTPase Cycle R-HSA-9013418	6/23	7.74162e-06	0.000161228	0	0	16.006	188.373	CCT6A;CCT2;HSP90AA1;HSP90AB1;HNRNPC;CCT7
N-glycan Trimming In ER And Calnexin/Calreticulin Cycle R-HSA-532668	7/35	8.97629e-06	0.000182964	0	0	11.3576	131.985	VCP;UBB;UBC;CANX;MLEC;CALR;UBA52
GSK3B And BTRC:CUL1-mediated-degradation Of NFE2L2 R-HSA-9762114	8/51	1.36186e-05	0.000266258	0	0	8.46533	94.8462	PSMC5;PSMB5;UBB;PSMD2;UBC;UBA52;PSMB8;SKP1
Vpu Mediated Degradation Of CD4 R-HSA-180534	8/51	1.36186e-05	0.000266258	0	0	8.46533	94.8462	PSMC5;PSMB5;UBB;PSMD2;UBC;UBA52;PSMB8;SKP1
Negative Regulation Of NOTCH4 Signaling R-HSA-9604323	8/53	1.82465e-05	0.000342748	0	0	8.08827	88.2554	PSMC5;PSMB5;UBB;PSMD2;UBC;UBA52;PSMB8;SKP1
Vif-mediated Degradation Of APOBEC3G R-HSA-180585	8/53	1.82465e-05	0.000342748	0	0	8.08827	88.2554	PSMC5;PSMB5;UBB;PSMD2;UBC;ELOB;UBA52;PSMB8
FBXL7 Down-Regulates AURKA During Mitotic Entry And In Early Mitosis R-HSA-8854050	8/54	2.10153e-05	0.000379861	0	0	7.91203	85.2146	PSMC5;PSMB5;UBB;PSMD2;UBC;UBA52;PSMB8;SKP1
SCF-beta-TrCP Mediated Degradation Of Emi1 R-HSA-174113	8/54	2.10153e-05	0.000379861	0	0	7.91203	85.2146	PSMC5;PSMB5;UBB;PSMD2;UBC;UBA52;PSMB8;SKP1
Hh Mutants Are Degraded By ERAD R-HSA-5362768	8/55	2.4128e-05	0.000428048	0	0	7.74329	82.3278	VCP;PSMC5;PSMB5;UBB;PSMD2;UBC;UBA52;PSMB8
Binding And Uptake Of Ligands By Scavenger Receptors R-HSA-2173782	7/41	2.68034e-05	0.000452532	0	0	9.35041	98.4316	HSP90AA1;HSPH1;FTH1;SAA2;CALR;HSP90B1;FTL
MAPK6/MAPK4 Signaling R-HSA-5687128	10/90	2.69252e-05	0.000452532	0	0	5.70345	60.0143	DNAJB1;JUN;PSMC5;PSMB5;UBB;PSMD2;UBC;HSPB1;UBA52;PSMB8
Respiratory Electron Transport R-HSA-611105	10/90	2.69252e-05	0.000452532	0	0	5.70345	60.0143	COX8A;COX7B;CCNI;SCO2;UQCRQ;COX4I1;UQCR11;UQCR10;COX5B;COX7C
Regulation Of Necroptotic Cell Death R-HSA-5675482	6/29	3.25992e-05	0.000529322	0	0	11.8269	122.186	HSP90AA1;PDCD6IP;UBB;UBC;TNFSF10;UBA52
Uptake And Actions Of Bacterial Toxins R-HSA-5339562	6/29	3.25992e-05	0.000529322	0	0	11.8269	122.186	HSP90AA1;HSP90AB1;PDCD6IP;CD9;EEF2;CALM1
Hh Mutants Abrogate Ligand Secretion R-HSA-5387390	8/58	3.5874e-05	0.000563398	0	0	7.27758	74.4896	VCP;PSMC5;PSMB5;UBB;PSMD2;UBC;UBA52;PSMB8
NIK To Noncanonical NF-kB Signaling R-HSA-5676590	8/58	3.5874e-05	0.000563398	0	0	7.27758	74.4896	PSMC5;PSMB5;UBB;PSMD2;UBC;UBA52;PSMB8;SKP1
Degradation Of GLI1 By Proteasome R-HSA-5610780	8/59	4.07184e-05	0.000609504	0	0	7.13451	72.1216	PSMC5;PSMB5;UBB;PSMD2;UBC;UBA52;PSMB8;SKP1
Degradation Of GLI2 By Proteasome R-HSA-5610783	8/59	4.07184e-05	0.000609504	0	0	7.13451	72.1216	PSMC5;PSMB5;UBB;PSMD2;UBC;UBA52;PSMB8;SKP1
GLI3 Is Processed To GLI3R By Proteasome R-HSA-5610785	8/59	4.07184e-05	0.000609504	0	0	7.13451	72.1216	PSMC5;PSMB5;UBB;PSMD2;UBC;UBA52;PSMB8;SKP1
Defective CFTR Causes Cystic Fibrosis R-HSA-5678895	8/60	4.60967e-05	0.000679394	0	0	6.99695	69.8629	VCP;PSMC5;PSMB5;UBB;PSMD2;UBC;UBA52;PSMB8
RIPK1-mediated Regulated Necrosis R-HSA-5213460	6/31	4.86946e-05	0.00070681	0	0	10.8796	108.034	HSP90AA1;PDCD6IP;UBB;UBC;TNFSF10;UBA52
Nuclear Events Mediated By NFE2L2 R-HSA-9759194	9/78	5.02417e-05	0.000718381	0	0	5.94088	58.8068	NQO1;PSMC5;PSMB5;UBB;PSMD2;UBC;UBA52;PSMB8;SKP1
Dectin-1 Mediated Noncanonical NF-kB Signaling R-HSA-5607761	8/61	5.20543e-05	0.000722726	0	0	6.86458	67.7069	PSMC5;PSMB5;UBB;PSMD2;UBC;UBA52;PSMB8;SKP1
Selective Autophagy R-HSA-9663891	8/61	5.20543e-05	0.000722726	0	0	6.86458	67.7069	HSPA8;HSP90AA1;VCP;UBB;UBC;PARK7;DYNLL1;UBA52
Downstream Signaling Events Of B Cell Receptor (BCR) R-HSA-1168372	9/79	5.56221e-05	0.000761228	0	0	5.85571	57.368	PSMC5;PSMB5;UBB;PSMD2;UBC;CALM1;UBA52;PSMB8;SKP1
Hedgehog Off State R-HSA-5610787	10/98	5.64547e-05	0.000761742	0	0	5.18283	50.6988	PSMC5;PSMB5;UBB;PSMD2;UBC;GNAS;IFT57;UBA52;PSMB8;SKP1
Regulation Of BACH1 Activity R-HSA-9708530	4/11	6.56807e-05	0.000855257	0	0	25.808	248.549	UBB;UBC;UBA52;SKP1
Signaling By Interleukins R-HSA-449147	24/453	6.57415e-05	0.000855257	0	0	2.59185	24.9589	HSPA8;JUN;CDKN1A;HSP90AA1;ANXA1;ANXA2;CLSTN1;ALOX15;IL5RA;PSMB8;HSP90B1;SOD1;PSMC5;PSMB5;UBB;PSMD2;HNRNPF;GSTA2;CANX;UBC;LCN2;SAA2;UBA52;SKP1
KEAP1-NFE2L2 Pathway R-HSA-9755511	10/100	6.71257e-05	0.000855257	0	0	5.06714	48.6898	NQO1;VCP;PSMC5;PSMB5;UBB;PSMD2;UBC;UBA52;PSMB8;SKP1
Regulation Of HSF1-mediated Heat Shock Response R-HSA-3371453	9/81	6.78492e-05	0.000855257	0	0	5.69246	54.6375	YWHAE;DNAJB1;HSPA8;HSPH1;UBB;HSPA5;HSBP1;HSPA4;HSPA1B
Signaling By NOTCH4 R-HSA-9013694	9/81	6.78492e-05	0.000855257	0	0	5.69246	54.6375	PSENEN;PSMC5;PSMB5;UBB;PSMD2;UBC;UBA52;PSMB8;SKP1
Hedgehog Ligand Biogenesis R-HSA-5358346	8/64	7.38987e-05	0.000906637	0	0	6.49584	61.7937	VCP;PSMC5;PSMB5;UBB;PSMD2;UBC;UBA52;PSMB8
Oxygen-dependent Proline Hydroxylation Of Hypoxia-inducible Factor Alpha R-HSA-1234176	8/64	7.38987e-05	0.000906637	0	0	6.49584	61.7937	PSMC5;PSMB5;UBB;PSMD2;UBC;ELOB;UBA52;PSMB8
Cyclin E Associated Events During G1/S Transition R-HSA-69202	9/82	7.47644e-05	0.000906637	0	0	5.6142	53.3414	CDKN1A;PSMC5;PSMB5;UBB;PSMD2;UBC;UBA52;PSMB8;SKP1
Infectious Disease R-HSA-5663205	40/961	7.58811e-05	0.000908676	0	0	2.0394	19.3464	YWHAE;VCP;HSP90AB1;YWHAB;C3;PSMB5;UBB;PSMD2;MGAT5;UBC;SAP18;ELOB;POLR2I;B2M;SKP1;JUN;HSP90AA1;PDCD6IP;PTGES3;HLA-B;HLA-C;ISG15;HLA-A;DYNLL1;EEF2;BAIAP2;HLA-F;PSMB8;HLA-E;TUFM;PSMC5;FXYD3;DAD1;CANX;GNAS;CD9;CALR;FAU;CALM1;UBA52
p53-Dependent G1 DNA Damage Response R-HSA-69563	8/65	8.26831e-05	0.000977906	0	0	6.38155	59.9897	CDKN1A;PSMC5;PSMB5;UBB;PSMD2;UBC;UBA52;PSMB8
Regulation Of Activated PAK-2p34 By Proteasome Mediated Degradation R-HSA-211733	7/49	8.81153e-05	0.00102944	0	0	7.56628	70.6453	PSMC5;PSMB5;UBB;PSMD2;UBC;UBA52;PSMB8
Cyclin A:Cdk2-associated Events At S Phase Entry R-HSA-69656	9/84	9.03822e-05	0.00104321	0	0	5.46393	50.8771	CDKN1A;PSMC5;PSMB5;UBB;PSMD2;UBC;UBA52;PSMB8;SKP1
Activation Of NF-kappaB In B Cells R-HSA-1169091	8/66	9.23158e-05	0.00105284	0	0	6.2712	58.2613	PSMC5;PSMB5;UBB;PSMD2;UBC;UBA52;PSMB8;SKP1
MHC Class II Antigen Presentation R-HSA-2132295	10/104	9.36762e-05	0.00105579	0	0	4.85052	44.9918	CD74;HLA-DRB5;KIF3B;KIF5B;CANX;HLA-DRA;DYNLL1;CTSD;HLA-DRB1;HLA-DPA1
Class I MHC Mediated Antigen Processing And Presentation R-HSA-983169	21/378	9.65264e-05	0.00106617	0	0	2.71578	25.1093	UBE2H;HSPA5;HLA-B;HLA-C;HLA-A;HLA-F;PSMB8;HLA-E;VAMP8;PSMC5;PSMB5;UBB;PSMD2;CANX;UBC;ELOB;CALR;B2M;UBA52;DZIP3;SKP1
Josephin Domain DUBs R-HSA-5689877	4/12	9.6823e-05	0.00106617	0	0	22.5808	208.706	VCP;UBB;UBC;UBA52
RHOBTB GTPase Cycle R-HSA-9706574	6/35	9.97062e-05	0.00108237	0	0	9.37707	86.3936	CCT6A;CCT2;HSP90AA1;HSP90AB1;HNRNPC;CCT7
Regulation Of Ornithine Decarboxylase (ODC) R-HSA-350562	7/50	0.000100554	0.00108237	0	0	7.38994	68.023	NQO1;PSMC5;PSMB5;PSMD2;OAZ1;AZIN1;PSMB8
G1/S DNA Damage Checkpoints R-HSA-69615	8/67	0.00010286	0.00109488	0	0	6.16459	56.6042	CDKN1A;PSMC5;PSMB5;UBB;PSMD2;UBC;UBA52;PSMB8
Autodegradation Of E3 Ubiquitin Ligase COP1 R-HSA-349425	7/51	0.000114385	0.00117829	0	0	7.22162	65.543	PSMC5;PSMB5;UBB;PSMD2;UBC;UBA52;PSMB8
Ubiquitin Mediated Degradation Of Phosphorylated Cdc25A R-HSA-69601	7/51	0.000114385	0.00117829	0	0	7.22162	65.543	PSMC5;PSMB5;UBB;PSMD2;UBC;UBA52;PSMB8
Ubiquitin-dependent Degradation Of Cyclin D R-HSA-75815	7/51	0.000114385	0.00117829	0	0	7.22162	65.543	PSMC5;PSMB5;UBB;PSMD2;UBC;UBA52;PSMB8
Orc1 Removal From Chromatin R-HSA-68949	8/69	0.000126946	0.00129377	0	0	5.96186	53.4883	PSMC5;PSMB5;UBB;PSMD2;UBC;UBA52;PSMB8;SKP1
Ion Channel Transport R-HSA-983712	13/175	0.000129311	0.00129452	0	0	3.67186	32.8753	STOML3;ATP6V0E1;ATP6AP1;TSC22D3;ATP2A2;SRI;CLCN3;UBB;FXYD3;UBC;CALM1;UBA52;ATP6V1D
Regulation Of Apoptosis R-HSA-169911	7/52	0.000129722	0.00129452	0	0	7.06078	63.1947	PSMC5;PSMB5;UBB;PSMD2;UBC;UBA52;PSMB8
Host Interactions Of HIV Factors R-HSA-162909	11/130	0.000135031	0.00133361	0	0	4.21912	37.5924	PSMC5;PSMB5;UBB;PSMD2;UBC;ELOB;HLA-A;B2M;UBA52;PSMB8;SKP1
Signaling By B Cell Receptor (BCR) R-HSA-983705	10/109	0.000138915	0.00135797	0	0	4.60436	40.8943	PSMC5;PSMB5;UBB;PSMD2;CLSTN1;UBC;CALM1;UBA52;PSMB8;SKP1
Degradation Of AXIN R-HSA-4641257	7/54	0.000165403	0.00158456	0	0	6.75962	58.8569	PSMC5;PSMB5;UBB;PSMD2;UBC;UBA52;PSMB8
Regulation Of RUNX3 Expression And Activity R-HSA-8941858	7/54	0.000165403	0.00158456	0	0	6.75962	58.8569	PSMC5;PSMB5;UBB;PSMD2;UBC;UBA52;PSMB8
Regulation Of RUNX2 Expression And Activity R-HSA-8939902	8/72	0.000171656	0.00162818	0	0	5.68153	49.259	PSMC5;PSMB5;UBB;PSMD2;UBC;UBA52;PSMB8;SKP1
Degradation Of DVL R-HSA-4641258	7/55	0.000186006	0.00174244	0	0	6.61846	56.8508	PSMC5;PSMB5;UBB;PSMD2;UBC;UBA52;PSMB8
Signaling By Hedgehog R-HSA-5358351	11/135	0.000188671	0.00174244	0	0	4.04795	34.7132	VCP;PSMC5;PSMB5;UBB;PSMD2;UBC;GNAS;IFT57;UBA52;PSMB8;SKP1
Cellular Response To Hypoxia R-HSA-1234174	8/73	0.000189158	0.00174244	0	0	5.59383	47.9555	PSMC5;PSMB5;UBB;PSMD2;UBC;ELOB;UBA52;PSMB8
Scavenging By Class F Receptors R-HSA-3000484	3/6	0.000197282	0.00179996	0	0	45.0691	384.479	HSP90AA1;HSPH1;CALR
Stabilization Of P53 R-HSA-69541	7/56	0.000208633	0.00188557	0	0	6.48306	54.9435	PSMC5;PSMB5;UBB;PSMD2;UBC;UBA52;PSMB8
Calnexin/calreticulin Cycle R-HSA-901042	5/26	0.000219132	0.00196195	0	0	10.7705	90.7505	UBB;UBC;CANX;CALR;UBA52
Metabolism Of Polyamines R-HSA-351202	7/58	0.000260544	0.00231112	0	0	6.22818	51.3995	NQO1;PSMC5;PSMB5;PSMD2;OAZ1;AZIN1;PSMB8
Protein Localization R-HSA-9609507	12/164	0.0002679	0.00235457	0	0	3.60576	29.657	ALDH3A2;CYB5A;SERP1;ATP5F1B;CCNI;UBB;UBC;CHCHD10;ACO2;SLC27A2;UBA52;HSPD1
ABC Transporter Disorders R-HSA-5619084	8/77	0.000274474	0.00239042	0	0	5.26847	43.2049	VCP;PSMC5;PSMB5;UBB;PSMD2;UBC;UBA52;PSMB8
Transcriptional Regulation By RUNX2 R-HSA-8878166	10/119	0.000285804	0.00246666	0	0	4.17979	34.108	LGALS3;CDKN1A;PSMC5;PSMB5;UBB;PSMD2;UBC;UBA52;PSMB8;SKP1
FCERI Mediated NF-kB Activation R-HSA-2871837	8/78	0.000300101	0.00256693	0	0	5.19294	42.122	PSMC5;PSMB5;UBB;PSMD2;UBC;UBA52;PSMB8;SKP1
CLEC7A (Dectin-1) Signaling R-HSA-5607764	9/99	0.000318811	0.00270284	0	0	4.54977	36.6298	PSMC5;PSMB5;UBB;PSMD2;UBC;CALM1;UBA52;PSMB8;SKP1
MAP3K8 (TPL2)-dependent MAPK1/3 Activation R-HSA-5684264	4/16	0.000332121	0.00276671	0	0	15.0508	120.557	UBB;UBC;UBA52;SKP1
NRIF Signals Cell Death From Nucleus R-HSA-205043	4/16	0.000332121	0.00276671	0	0	15.0508	120.557	PSENEN;UBB;UBC;UBA52
FLT3 Signaling By CBL Mutants R-HSA-9706377	3/7	0.000339643	0.00280499	0	0	33.8001	269.982	UBB;UBC;UBA52
Regulation Of APC/C Activators Between G1/S And Early Anaphase R-HSA-176408	8/80	0.000357222	0.00292495	0	0	5.04817	40.0681	PSMC5;PSMB5;UBB;PSMD2;UBC;UBA52;PSMB8;SKP1
TP53 Regulates Metabolic Genes R-HSA-5628897	8/81	0.000388934	0.00315688	0	0	4.97877	39.0938	YWHAE;COX8A;COX7B;YWHAB;SCO2;COX4I1;COX5B;COX7C
SARS-CoV-2-host Interactions R-HSA-9705683	13/196	0.000392989	0.00315688	0	0	3.24698	25.462	YWHAE;HSP90AA1;HSP90AB1;YWHAB;HLA-B;HLA-C;ISG15;HLA-A;HLA-F;HLA-E;TUFM;FAU;B2M
Asymmetric Localization Of PCP Proteins R-HSA-4608870	7/62	0.000395434	0.00315688	0	0	5.77404	45.2426	PSMC5;PSMB5;UBB;PSMD2;UBC;UBA52;PSMB8
Protein Methylation R-HSA-8876725	4/17	0.000426853	0.00335185	0	0	13.8923	107.792	HSPA8;VCP;EEF2;CALM1
Translocation Of ZAP-70 To Immunological Synapse R-HSA-202430	4/17	0.000426853	0.00335185	0	0	13.8923	107.792	HLA-DRB5;HLA-DRA;HLA-DRB1;HLA-DPA1
Autodegradation Of Cdh1 By Cdh1:APC/C R-HSA-174084	7/63	0.000436626	0.00340071	0	0	5.67064	43.8705	PSMC5;PSMB5;UBB;PSMD2;UBC;UBA52;PSMB8
Degradation Of Beta-Catenin By Destruction Complex R-HSA-195253	8/84	0.00049806	0.00384791	0	0	4.7815	36.3623	PSMC5;PSMB5;UBB;PSMD2;UBC;UBA52;PSMB8;SKP1
Late Endosomal Microautophagy R-HSA-9615710	5/31	0.000517422	0.00396552	0	0	8.69703	65.8074	HSPA8;UBB;UBC;PARK7;UBA52
Regulation Of RAS By GAPs R-HSA-5658442	7/65	0.000529265	0.00400132	0	0	5.47454	41.3	PSMC5;PSMB5;UBB;PSMD2;UBC;UBA52;PSMB8
InlA-mediated Entry Of Listeria Monocytogenes Into Host Cells R-HSA-8876493	3/8	0.000534623	0.00400132	0	0	27.0387	203.708	UBB;UBC;UBA52
Myoclonic Epilepsy Of Lafora R-HSA-3785653	3/8	0.000534623	0.00400132	0	0	27.0387	203.708	UBB;UBC;UBA52
Constitutive Signaling By Ligand-Responsive EGFR Cancer Variants R-HSA-1236382	4/18	0.000539393	0.00400572	0	0	12.8994	97.0686	HSP90AA1;UBB;UBC;UBA52
Fc Epsilon Receptor (FCERI) Signaling R-HSA-2454202	10/130	0.000578933	0.00426629	0	0	3.7945	28.2854	JUN;PSMC5;PSMB5;UBB;PSMD2;UBC;CALM1;UBA52;PSMB8;SKP1
Generation Of Second Messenger Molecules R-HSA-202433	5/32	0.000602346	0.00440494	0	0	8.37449	62.0941	ENAH;HLA-DRB5;HLA-DRA;HLA-DRB1;HLA-DPA1
APC/C-mediated Degradation Of Cell Cycle Proteins R-HSA-174143	8/87	0.000630764	0.00455338	0	0	4.59922	33.8897	PSMC5;PSMB5;UBB;PSMD2;UBC;UBA52;PSMB8;SKP1
APC/C:Cdc20 Mediated Degradation Of Securin R-HSA-174154	7/67	0.000636903	0.00455338	0	0	5.29151	38.9397	PSMC5;PSMB5;UBB;PSMD2;UBC;UBA52;PSMB8
Regulation Of PTEN Stability And Activity R-HSA-8948751	7/67	0.000636903	0.00455338	0	0	5.29151	38.9397	PSMC5;PSMB5;UBB;PSMD2;UBC;UBA52;PSMB8
Scavenging By Class A Receptors R-HSA-3000480	4/19	0.000671514	0.00472272	0	0	12.0388	87.9552	FTH1;CALR;HSP90B1;FTL
Translesion Synthesis By POLH R-HSA-110320	4/19	0.000671514	0.00472272	0	0	12.0388	87.9552	VCP;UBB;UBC;UBA52
MAPK Family Signaling Cascades R-HSA-5683057	17/318	0.000675379	0.00472272	0	0	2.59021	18.9091	JUN;ICMT;YWHAB;IL5RA;PEBP1;HSPB1;IQGAP1;PSMB8;PPP1CB;DNAJB1;PSMC5;PSMB5;UBB;PSMD2;UBC;CALM1;UBA52
Programmed Cell Death R-HSA-5357801	13/208	0.000689137	0.00478401	0	0	3.04528	22.1699	YWHAE;HSP90AA1;PDCD6IP;YWHAB;DYNLL1;PSMB8;PSMC5;PSMB5;UBB;PSMD2;UBC;TNFSF10;UBA52
ATF6 (ATF6-alpha) Activates Chaperone Genes R-HSA-381183	3/9	0.000788954	0.00522363	0	0	22.5311	160.98	HSPA5;CALR;HSP90B1
Downregulation Of ERBB4 Signaling R-HSA-1253288	3/9	0.000788954	0.00522363	0	0	22.5311	160.98	UBB;UBC;UBA52
PTK6 Regulates RTKs And Their Effectors AKT1 And DOK1 R-HSA-8849469	3/9	0.000788954	0.00522363	0	0	22.5311	160.98	UBB;UBC;UBA52
Prevention Of Phagosomal-Lysosomal Fusion R-HSA-9636383	3/9	0.000788954	0.00522363	0	0	22.5311	160.98	UBB;UBC;UBA52
Regulation Of PTEN Localization R-HSA-8948747	3/9	0.000788954	0.00522363	0	0	22.5311	160.98	UBB;UBC;UBA52
Chaperonin-mediated Protein Folding R-HSA-390466	8/90	0.000790633	0.00522363	0	0	4.43027	31.644	CCT3;CCT6A;CCT2;TUBA1A;CCT7;TUBB4B;TUBA4B;CCT5
Switching Of Origins To A Post-Replicative State R-HSA-69052	8/90	0.000790633	0.00522363	0	0	4.43027	31.644	PSMC5;PSMB5;UBB;PSMD2;UBC;UBA52;PSMB8;SKP1
Phosphorylation Of CD3 And TCR Zeta Chains R-HSA-202427	4/20	0.000825008	0.00541341	0	0	11.2858	80.1305	HLA-DRB5;HLA-DRA;HLA-DRB1;HLA-DPA1
Vesicle-mediated Transport R-HSA-5653656	27/637	0.000857174	0.00558621	0	0	2.04611	14.4493	YWHAE;SYS1;YWHAB;GDI2;AGPAT3;HSP90B1;HSPH1;UBB;KIF3B;FTH1;KIF5B;UBC;KIF21A;CD59;LDLR;HSPA8;HSP90AA1;HOMER2;DYNLL1;VAMP8;KIF9;RAB36;SAA2;CALR;CALM1;UBA52;FTL
Interleukin-1 Signaling R-HSA-9020702	9/114	0.000896381	0.00580225	0	0	3.8968	27.3444	PSMC5;PSMB5;UBB;PSMD2;UBC;SAA2;UBA52;PSMB8;SKP1
Plasma Lipoprotein Clearance R-HSA-8964043	5/35	0.000920238	0.0059167	0	0	7.53588	52.6824	UBB;UBC;HDLBP;LDLR;UBA52
CDK-mediated Phosphorylation And Removal Of Cdc6 R-HSA-69017	7/72	0.000982818	0.00623536	0	0	4.88322	33.8167	PSMC5;PSMB5;UBB;PSMD2;UBC;UBA52;PSMB8
Cdc20:Phospho-APC/C Mediated Degradation Of Cyclin A R-HSA-174184	7/72	0.000982818	0.00623536	0	0	4.88322	33.8167	PSMC5;PSMB5;UBB;PSMD2;UBC;UBA52;PSMB8
NOTCH2 Activation And Transmission Of Signal To Nucleus R-HSA-2979096	4/21	0.00100168	0.00627193	0	0	10.6214	73.3521	PSENEN;UBB;UBC;UBA52
PD-1 Signaling R-HSA-389948	4/21	0.00100168	0.00627193	0	0	10.6214	73.3521	HLA-DRB5;HLA-DRA;HLA-DRB1;HLA-DPA1
APC/C:Cdh1 Mediated Degradation Of Cdc20 And APC/C:Cdh1 Targets In Late Mitosis/Early G1 R-HSA-174178	7/73	0.00106699	0.00659472	0	0	4.80899	32.9074	PSMC5;PSMB5;UBB;PSMD2;UBC;UBA52;PSMB8
APC:Cdc20 Mediated Degradation Of Cell Cycle Proteins Before Cycle Checkpoint Satisfied R-HSA-179419	7/73	0.00106699	0.00659472	0	0	4.80899	32.9074	PSMC5;PSMB5;UBB;PSMD2;UBC;UBA52;PSMB8
C-type Lectin Receptors (CLRs) R-HSA-5621481	10/141	0.00108603	0.00666932	0	0	3.47391	23.7102	PSMC5;PSMB5;UBB;PSMD2;UBC;MUC15;CALM1;UBA52;PSMB8;SKP1
IRAK2 Mediated Activation Of TAK1 Complex R-HSA-937042	3/10	0.00110885	0.00675469	0	0	19.3114	131.403	UBB;UBC;UBA52
Diseases Of Signal Transduction By Growth Factor Receptors And Second Messengers R-HSA-5663202	20/424	0.00112736	0.00675469	0	0	2.2745	15.439	PSENEN;CDKN1A;HSP90AA1;VCP;YWHAB;CLSTN1;PEBP1;IQGAP1;PSMB8;PPP1CB;PSMC5;PSMB5;UBB;PSMD2;KIF5B;UBC;POLR2I;CALM1;UBA52;SKP1
Transcriptional Regulation By RUNX3 R-HSA-8878159	8/95	0.00112813	0.00675469	0	0	4.17458	28.3337	CDKN1A;PSMC5;PSMB5;UBB;PSMD2;UBC;UBA52;PSMB8
UCH Proteinases R-HSA-5689603	8/95	0.00112813	0.00675469	0	0	4.17458	28.3337	PSMC5;PSMB5;UBB;PSMD2;RUVBL1;UBC;UBA52;PSMB8
Cooperation Of PDCL (PhLP1) And TRiC/CCT In G-protein Beta Folding R-HSA-6814122	5/37	0.00119223	0.00705036	0	0	7.06416	47.5554	CCT3;CCT6A;CCT2;CCT7;CCT5
DNA Damage Recognition In GG-NER R-HSA-5696394	5/37	0.00119223	0.00705036	0	0	7.06416	47.5554	UBB;CETN2;RUVBL1;UBC;UBA52
Protein Folding R-HSA-391251	8/96	0.0012077	0.00709801	0	0	4.12693	27.729	CCT3;CCT6A;CCT2;TUBA1A;CCT7;TUBB4B;TUBA4B;CCT5
APC/C:Cdc20 Mediated Degradation Of Mitotic Proteins R-HSA-176409	7/75	0.00125228	0.00727079	0	0	4.66707	31.189	PSMC5;PSMB5;UBB;PSMD2;UBC;UBA52;PSMB8
ISG15 Antiviral Mechanism R-HSA-1169408	7/75	0.00125228	0.00727079	0	0	4.66707	31.189	UBB;UBC;MX1;ISG15;IFIT1;UBA52;EIF4G2
Anchoring Of Basal Body To Plasma Membrane R-HSA-5620912	8/97	0.00129167	0.00745435	0	0	4.08035	27.1418	YWHAE;HSP90AA1;TUBA1A;CETN2;TCTN1;DYNLL1;TUBB4B;CC2D2A
Association Of TriC/CCT With Target Proteins During Biosynthesis R-HSA-390471	5/38	0.00134856	0.00764168	0	0	6.84975	45.268	CCT3;CCT6A;CCT2;CCT7;CCT5
Activation Of APC/C And APC/C:Cdc20 Mediated Degradation Of Mitotic Proteins R-HSA-176814	7/76	0.00135389	0.00764168	0	0	4.59919	30.3766	PSMC5;PSMB5;UBB;PSMD2;UBC;UBA52;PSMB8
Protein Ubiquitination R-HSA-8852135	7/76	0.00135389	0.00764168	0	0	4.59919	30.3766	VCP;UBE2H;UBB;UBC;HLA-B;HLA-A;UBA52
E3 Ubiquitin Ligases Ubiquitinate Target Proteins R-HSA-8866654	6/56	0.00135604	0.00764168	0	0	5.43285	35.8741	VCP;UBB;UBC;HLA-B;HLA-A;UBA52
SARS-CoV-2 Activates/Modulates Innate And Adaptive Immune Responses R-HSA-9705671	9/121	0.00136722	0.00765965	0	0	3.65193	24.0844	HSP90AA1;HSP90AB1;HLA-B;HLA-C;ISG15;HLA-A;HLA-F;B2M;HLA-E
Cytoprotection By HMOX1 R-HSA-9707564	6/57	0.00148811	0.00802816	0	0	5.32605	34.6739	COX8A;COX7B;SCO2;COX4I1;COX5B;COX7C
Regulated Necrosis R-HSA-5218859	6/57	0.00148811	0.00802816	0	0	5.32605	34.6739	HSP90AA1;PDCD6IP;UBB;UBC;TNFSF10;UBA52
ATF6 (ATF6-alpha) Activates Chaperones R-HSA-381033	3/11	0.00150004	0.00802816	0	0	16.8966	109.866	HSPA5;CALR;HSP90B1
Alpha-protein Kinase 1 Signaling Pathway R-HSA-9645460	3/11	0.00150004	0.00802816	0	0	16.8966	109.866	UBB;UBC;UBA52
Pexophagy R-HSA-9664873	3/11	0.00150004	0.00802816	0	0	16.8966	109.866	UBB;UBC;UBA52
RHO GTPases Activate IQGAPs R-HSA-5626467	3/11	0.00150004	0.00802816	0	0	16.8966	109.866	CTNNA1;IQGAP1;CALM1
Reduction Of Cytosolic Ca++ Levels R-HSA-418359	3/11	0.00150004	0.00802816	0	0	16.8966	109.866	ATP2A2;SRI;CALM1
TICAM1,TRAF6-dependent Induction Of TAK1 Complex R-HSA-9014325	3/11	0.00150004	0.00802816	0	0	16.8966	109.866	UBB;UBC;UBA52
Translesion Synthesis By Y Family DNA Polymerases Bypasses Lesions On DNA Template R-HSA-110313	5/39	0.0015195	0.00808714	0	0	6.64794	43.141	VCP;UBB;UBC;ISG15;UBA52
Stimuli-sensing Channels R-HSA-2672351	8/100	0.00157179	0.00824518	0	0	3.94669	25.478	STOML3;UBB;TSC22D3;UBC;SRI;CALM1;CLCN3;UBA52
TNFR2 Non-Canonical NF-kB Pathway R-HSA-5668541	8/100	0.00157179	0.00824518	0	0	3.94669	25.478	PSMC5;PSMB5;UBB;PSMD2;UBC;UBA52;PSMB8;SKP1
Metabolism Of Lipids R-HSA-556833	29/732	0.00157502	0.00824518	0	0	1.90688	12.3061	SLC44A4;INSIG1;CLSTN1;ALOX15;GDE1;DBI;HACD3;ACACA;AGPAT3;PPP1CB;SPTLC2;ALDH3B1;TNFAIP8L1;ARSD;FDFT1;OSBPL6;GPX4;MBOAT7;MID1IP1;PTGES3;CYP4B1;DHCR24;ALDH3A2;SQLE;BDH1;THRAP3;SLC27A2;PLPP2;MGLL
Late SARS-CoV-2 Infection Events R-HSA-9772573	6/58	0.00162975	0.00848535	0	0	5.22336	33.5305	UBB;DAD1;MGAT5;CANX;UBC;UBA52
HIV Infection R-HSA-162906	13/229	0.00165504	0.00857043	0	0	2.74623	17.5867	PDCD6IP;HLA-A;PSMB8;PSMC5;PSMB5;UBB;PSMD2;UBC;ELOB;POLR2I;B2M;UBA52;SKP1
Glycogen Metabolism R-HSA-8982491	4/24	0.00168874	0.00865141	0	0	9.02679	57.625	UBB;UBC;CALM1;UBA52
Signaling By EGFR In Cancer R-HSA-1643713	4/24	0.00168874	0.00865141	0	0	9.02679	57.625	HSP90AA1;UBB;UBC;UBA52
Amyloid Fiber Formation R-HSA-977225	7/79	0.00169777	0.00865141	0	0	4.40688	28.109	PSENEN;CST3;UBB;UBC;SAA2;B2M;UBA52
ABC-family Proteins Mediated Transport R-HSA-382556	8/102	0.00178382	0.0090418	0	0	3.86232	24.4446	VCP;PSMC5;PSMB5;UBB;PSMD2;UBC;UBA52;PSMB8
Apoptosis R-HSA-109581	11/178	0.0019049	0.00952232	0	0	2.99902	18.7838	YWHAE;PSMC5;PSMB5;UBB;YWHAB;PSMD2;UBC;TNFSF10;DYNLL1;UBA52;PSMB8
Intraflagellar Transport R-HSA-5620924	5/41	0.00190844	0.00952232	0	0	6.27797	39.3093	IFT22;KIF3B;DYNLRB2;IFT57;DYNLL1
Negative Regulation Of MAPK Pathway R-HSA-5675221	5/41	0.00190844	0.00952232	0	0	6.27797	39.3093	UBB;YWHAB;UBC;PEBP1;UBA52
DDX58/IFIH1-mediated Induction Of Interferon-Alpha/Beta R-HSA-168928	7/81	0.00196229	0.00965861	0	0	4.28734	26.7257	HSP90AA1;HSP90AB1;UBB;UBC;SAA2;ISG15;UBA52
TICAM1-dependent Activation Of IRF3/IRF7 R-HSA-9013973	3/12	0.00196779	0.00965861	0	0	15.0184	93.5776	UBB;UBC;UBA52
Inactivation Of CSF3 (G-CSF) Signaling R-HSA-9705462	4/25	0.00197608	0.00965861	0	0	8.5965	53.5273	UBB;UBC;ELOB;UBA52
NOTCH3 Activation And Transmission Of Signal To Nucleus R-HSA-9013507	4/25	0.00197608	0.00965861	0	0	8.5965	53.5273	PSENEN;UBB;UBC;UBA52
Autophagy R-HSA-9612973	9/128	0.00201952	0.00982082	0	0	3.43588	21.3192	HSPA8;VCP;HSP90AA1;HSP90AB1;UBB;UBC;PARK7;DYNLL1;UBA52
Signaling By Rho GTPases R-HSA-194315	26/644	0.00209677	0.010145	0	0	1.93927	11.9602	YWHAE;VCP;HSP90AB1;YWHAB;IQGAP1;PPP1CB;STIP1;BASP1;KIF5B;CTNNA1;CKB;CCT7;CCT2;NUDC;HSP90AA1;ATP6AP1;HOMER2;DYNLL1;BAIAP2;KTN1;CCT6A;ALDH3A2;TMEM59;MYL6;HNRNPC;CALM1
G1/S Transition R-HSA-69206	9/129	0.00213013	0.0102546	0	0	3.40707	20.9588	CDKN1A;PSMC5;PSMB5;UBB;PSMD2;UBC;UBA52;PSMB8;SKP1
Signaling By ROBO Receptors R-HSA-376176	12/209	0.00224258	0.010742	0	0	2.77566	16.9319	ENAH;NELL2;PSMC5;PSMB5;UBB;PSMD2;UBC;ELOB;PABPC1;FAU;UBA52;PSMB8
Antiviral Mechanism By IFN-stimulated Genes R-HSA-1169410	7/83	0.00225764	0.0107603	0	0	4.17408	25.4345	UBB;UBC;MX1;ISG15;IFIT1;UBA52;EIF4G2
Downregulation Of TGF-beta Receptor Signaling R-HSA-2173788	4/26	0.00229553	0.0108331	0	0	8.20533	49.8621	PPP1CB;UBB;UBC;UBA52
Infection With Mycobacterium Tuberculosis R-HSA-9635486	4/26	0.00229553	0.0108331	0	0	8.20533	49.8621	UBB;UBC;B2M;UBA52
Interleukin-4 And Interleukin-13 Signaling R-HSA-6785807	8/107	0.00241341	0.0113336	0	0	3.66631	22.0958	HSPA8;CDKN1A;HSP90AA1;ANXA1;ALOX15;LCN2;SAA2;HSP90B1
Downregulation Of ERBB2:ERBB3 Signaling R-HSA-1358803	3/13	0.00251689	0.0115367	0	0	13.5159	80.889	UBB;UBC;UBA52
Glycogen Synthesis R-HSA-3322077	3/13	0.00251689	0.0115367	0	0	13.5159	80.889	UBB;UBC;UBA52
NF-kB Is Activated And Signals Survival R-HSA-209560	3/13	0.00251689	0.0115367	0	0	13.5159	80.889	UBB;UBC;UBA52
Suppression Of Phagosomal Maturation R-HSA-9637687	3/13	0.00251689	0.0115367	0	0	13.5159	80.889	UBB;UBC;UBA52
p75NTR Recruits Signaling Complexes R-HSA-209543	3/13	0.00251689	0.0115367	0	0	13.5159	80.889	UBB;UBC;UBA52
Hedgehog On State R-HSA-5632684	7/85	0.00258615	0.0117978	0	0	4.06664	24.2273	PSMC5;PSMB5;UBB;PSMD2;UBC;UBA52;PSMB8
FLT3 Signaling In Disease R-HSA-9682385	4/27	0.00264882	0.0120264	0	0	7.84818	46.5683	CDKN1A;UBB;UBC;UBA52
RAF/MAP Kinase Cascade R-HSA-5673001	14/271	0.00267825	0.0121026	0	0	2.48626	14.7251	ICMT;YWHAB;IL5RA;PEBP1;IQGAP1;PSMB8;PPP1CB;PSMC5;PSMB5;UBB;PSMD2;UBC;CALM1;UBA52
Signaling By Rho GTPases, Miro GTPases And RHOBTB3 R-HSA-9716542	26/660	0.00291862	0.013127	0	0	1.88873	11.0238	YWHAE;VCP;HSP90AB1;YWHAB;IQGAP1;PPP1CB;STIP1;BASP1;KIF5B;CTNNA1;CKB;CCT7;CCT2;NUDC;HSP90AA1;ATP6AP1;HOMER2;DYNLL1;BAIAP2;KTN1;CCT6A;ALDH3A2;TMEM59;MYL6;HNRNPC;CALM1
PCP/CE Pathway R-HSA-4086400	7/88	0.00314632	0.0140849	0	0	3.91542	22.5588	PSMC5;PSMB5;UBB;PSMD2;UBC;UBA52;PSMB8
MAPK1/MAPK3 Signaling R-HSA-5684996	14/277	0.00326115	0.0145311	0	0	2.42879	13.9064	ICMT;YWHAB;IL5RA;PEBP1;IQGAP1;PSMB8;PPP1CB;PSMC5;PSMB5;UBB;PSMD2;UBC;CALM1;UBA52
Unfolded Protein Response (UPR) R-HSA-381119	7/89	0.00335224	0.0148678	0	0	3.86747	22.0373	SERP1;HSPA5;HDGF;CALR;PDIA6;ATF3;HSP90B1
Budding And Maturation Of HIV Virion R-HSA-162588	4/29	0.0034637	0.0152212	0	0	7.21958	40.902	PDCD6IP;UBB;UBC;UBA52
Downregulation Of ERBB2 Signaling R-HSA-8863795	4/29	0.0034637	0.0152212	0	0	7.21958	40.902	HSP90AA1;UBB;UBC;UBA52
Cyclin D Associated Events In G1 R-HSA-69231	5/47	0.00351067	0.0153572	0	0	5.37946	30.4045	CDKN1A;UBB;UBC;UBA52;SKP1
Macroautophagy R-HSA-1632852	8/114	0.00357303	0.0155589	0	0	3.42297	19.2862	HSPA8;VCP;HSP90AA1;UBB;UBC;PARK7;DYNLL1;UBA52
Transport Of Small Molecules R-HSA-382551	27/706	0.00365681	0.0158517	0	0	1.83149	10.2768	STOML3;VCP;SLC44A4;HDLBP;ATP2A2;SRI;CLCN3;SLC7A2;PSMB5;UBB;PSMD2;FTH1;UBC;LDLR;ATP6V1D;SKP1;ATP6V0E1;ATP6AP1;TSC22D3;PSMB8;PSMC5;FXYD3;LCN2;GNAS;CALM1;UBA52;FTL
Regulation Of Expression Of SLITs And ROBOs R-HSA-9010553	10/167	0.00377628	0.0161457	0	0	2.89473	16.1498	PSMC5;PSMB5;UBB;PSMD2;UBC;ELOB;PABPC1;FAU;UBA52;PSMB8
DNA Damage Bypass R-HSA-73893	5/48	0.00384989	0.0161457	0	0	5.25409	29.2112	VCP;UBB;UBC;ISG15;UBA52
Constitutive Signaling By NOTCH1 HD Domain Mutants R-HSA-2691232	3/15	0.00387632	0.0161457	0	0	11.2621	62.537	UBB;UBC;UBA52
Glycogen Storage Diseases R-HSA-3229121	3/15	0.00387632	0.0161457	0	0	11.2621	62.537	UBB;UBC;UBA52
IRAK2 Mediated Activation Of TAK1 Complex Upon TLR7/8 Or 9 Stimulation R-HSA-975163	3/15	0.00387632	0.0161457	0	0	11.2621	62.537	UBB;UBC;UBA52
InlB-mediated Entry Of Listeria Monocytogenes Into Host Cell R-HSA-8875360	3/15	0.00387632	0.0161457	0	0	11.2621	62.537	UBB;UBC;UBA52
Membrane Binding And Targetting Of GAG Proteins R-HSA-174490	3/15	0.00387632	0.0161457	0	0	11.2621	62.537	UBB;UBC;UBA52
Negative Regulation Of FLT3 R-HSA-9706369	3/15	0.00387632	0.0161457	0	0	11.2621	62.537	UBB;UBC;UBA52
Regulation Of Innate Immune Responses To Cytosolic DNA R-HSA-3134975	3/15	0.00387632	0.0161457	0	0	11.2621	62.537	UBB;UBC;UBA52
Signaling By CSF3 (G-CSF) R-HSA-9674555	4/30	0.0039286	0.0161528	0	0	6.94155	38.4525	UBB;UBC;ELOB;UBA52
Synthesis Of Active Ubiquitin: Roles Of E1 And E2 Enzymes R-HSA-8866652	4/30	0.0039286	0.0161528	0	0	6.94155	38.4525	UBE2H;UBB;UBC;UBA52
Translation Of Structural Proteins R-HSA-9683701	4/30	0.0039286	0.0161528	0	0	6.94155	38.4525	UBB;UBC;CANX;UBA52
Loss Of Nlp From Mitotic Centrosomes R-HSA-380259	6/69	0.0039499	0.0161709	0	0	4.30892	23.8458	YWHAE;HSP90AA1;TUBA1A;CETN2;DYNLL1;TUBB4B
Activated NOTCH1 Transmits Signal To Nucleus R-HSA-2122948	4/31	0.00443396	0.0180755	0	0	6.68412	36.2176	PSENEN;UBB;UBC;UBA52
Biosynthesis Of E-series 18(S)-resolvins R-HSA-9018896	2/5	0.00455959	0.0185064	0	0	29.977	161.592	GPX4;ALOX15
Synthesis Of DNA R-HSA-69239	8/119	0.00463624	0.0185064	0	0	3.26794	17.5614	PSMC5;PSMB5;UBB;PSMD2;UBC;UBA52;PSMB8;SKP1
Spry Regulation Of FGF Signaling R-HSA-1295596	3/16	0.00469421	0.0185064	0	0	10.3952	55.7334	UBB;UBC;UBA52
TGF-beta Receptor Signaling In EMT (Epithelial To Mesenchymal Transition) R-HSA-2173791	3/16	0.00469421	0.0185064	0	0	10.3952	55.7334	UBB;UBC;UBA52
TRAF6-mediated Induction Of TAK1 Complex Within TLR4 Complex R-HSA-937072	3/16	0.00469421	0.0185064	0	0	10.3952	55.7334	UBB;UBC;UBA52
Translesion Synthesis By REV1 R-HSA-110312	3/16	0.00469421	0.0185064	0	0	10.3952	55.7334	UBB;UBC;UBA52
VLDLR Internalisation And Degradation R-HSA-8866427	3/16	0.00469421	0.0185064	0	0	10.3952	55.7334	UBB;UBC;UBA52
p75NTR Signals Via NF-kB R-HSA-193639	3/16	0.00469421	0.0185064	0	0	10.3952	55.7334	UBB;UBC;UBA52
P75 NTR Receptor-Mediated Signaling R-HSA-193704	7/95	0.00481135	0.0188904	0	0	3.60267	19.2266	YWHAE;PSENEN;UBB;UBC;OMG;UBA52;RTN4
Fatty Acid Metabolism R-HSA-8978868	10/173	0.00484	0.0189254	0	0	2.78732	14.8587	ALDH3A2;GPX4;MID1IP1;PTGES3;ALOX15;CYP4B1;DBI;HACD3;SLC27A2;ACACA
AURKA Activation By TPX2 R-HSA-8854518	6/72	0.00487487	0.0189843	0	0	4.11242	21.8931	YWHAE;HSP90AA1;TUBA1A;CETN2;DYNLL1;TUBB4B
Signaling By NOTCH2 R-HSA-1980145	4/32	0.00498134	0.0192424	0	0	6.44507	34.1721	PSENEN;UBB;UBC;UBA52
Termination Of Translesion DNA Synthesis R-HSA-5656169	4/32	0.00498134	0.0192424	0	0	6.44507	34.1721	UBB;UBC;ISG15;UBA52
Mitotic G1 Phase And G1/S Transition R-HSA-453279	9/147	0.00508481	0.0195632	0	0	2.95992	15.6328	CDKN1A;PSMC5;PSMB5;UBB;PSMD2;UBC;UBA52;PSMB8;SKP1
Metabolism Of Proteins R-HSA-392499	58/1890	0.00512637	0.0196443	0	0	1.48114	7.81059	PSCA;CETN2;PARK7;SRP14;TUBA1A;PSMD2;KIF5B;RUVBL1;ELOB;MUC15;B2M;CTSD;SKP1;CCT3;PSENEN;CCT2;IGFBP5;IGFBP2;HLA-B;HLA-A;DYNLL1;TUBA4B;PDIA6;TUFM;RAB36;SLPI;DAD1;CANX;PABPC1;UBA52;VCP;HSP90B1;C3;CST3;PSMB5;UBB;MGAT5;UBC;MLEC;CD59;ARSD;CCT7;CCT5;HSPA8;UBE2H;ICMT;GOLM1;TUBB4B;EEF2;PSMB8;KTN1;CCT6A;PSMC5;SAA2;HNRNPC;CALR;FAU;CALM1
Mitotic Anaphase R-HSA-68882	12/232	0.00519643	0.0197655	0	0	2.48252	13.0575	NUDC;PSMC5;TUBA1A;PSMB5;UBB;PSMD2;UBC;DYNLL1;TUBB4B;UBA52;TUBA4B;PSMB8
Signaling By NOTCH R-HSA-157118	11/203	0.00519928	0.0197655	0	0	2.60516	13.7011	PSENEN;JUN;PSMC5;PSMB5;UBB;PSMD2;UBC;ATP2A2;UBA52;PSMB8;SKP1
G2/M Checkpoints R-HSA-69481	9/148	0.00531265	0.0201167	0	0	2.93848	15.3908	YWHAE;PSMC5;PSMB5;UBB;YWHAB;PSMD2;UBC;UBA52;PSMB8
Mitotic Metaphase And Anaphase R-HSA-2555396	12/233	0.00537385	0.0202683	0	0	2.47116	12.9148	NUDC;PSMC5;TUBA1A;PSMB5;UBB;PSMD2;UBC;DYNLL1;TUBB4B;UBA52;TUBA4B;PSMB8
SARS-CoV-1 Infection R-HSA-9678108	5/52	0.00544318	0.0204493	0	0	4.80595	25.0553	VCP;UBB;CANX;UBC;UBA52
Activation Of IRF3/IRF7 Mediated By TBK1/IKK Epsilon R-HSA-936964	3/17	0.00560865	0.0208259	0	0	9.65224	50.0319	UBB;UBC;UBA52
Translesion Synthesis By POLI R-HSA-5656121	3/17	0.00560865	0.0208259	0	0	9.65224	50.0319	UBB;UBC;UBA52
Translesion Synthesis By POLK R-HSA-5655862	3/17	0.00560865	0.0208259	0	0	9.65224	50.0319	UBB;UBC;UBA52
Regulation Of IGF Transport And Uptake By IGFBPs R-HSA-381426	8/123	0.00564926	0.0208957	0	0	3.15362	16.3239	C3;CST3;IGFBP5;GOLM1;IGFBP2;PDIA6;HSP90B1;KTN1
RUNX1 Regulates Transcription Of Genes Involved In Differentiation Of HSCs R-HSA-8939236	7/98	0.00569907	0.0209989	0	0	3.48336	18.0001	PSMC5;PSMB5;UBB;PSMD2;UBC;UBA52;PSMB8
Interleukin-1 Family Signaling R-HSA-446652	9/152	0.00630403	0.0231389	0	0	2.8557	14.4686	PSMC5;PSMB5;UBB;PSMD2;UBC;SAA2;UBA52;PSMB8;SKP1
Interleukin-12 Family Signaling R-HSA-447115	5/54	0.00639301	0.0232871	0	0	4.60932	23.2888	ANXA2;GSTA2;HNRNPF;CANX;SOD1
Pyruvate Metabolism And Citric Acid (TCA) Cycle R-HSA-71406	5/54	0.00639301	0.0232871	0	0	4.60932	23.2888	LDHB;MPC2;IDH2;ACO2;LDLR
Assembly Of HIV Virion R-HSA-175474	3/18	0.0066225	0.0239172	0	0	9.00829	45.1972	UBB;UBC;UBA52
Regulation Of NF-kappa B Signaling R-HSA-9758274	3/18	0.0066225	0.0239172	0	0	9.00829	45.1972	UBB;UBC;UBA52
Activation Of C3 And C5 R-HSA-174577	2/6	0.00674076	0.0239172	0	0	22.4816	112.399	C3;HNRNPC
Alpha-oxidation Of Phytanate R-HSA-389599	2/6	0.00674076	0.0239172	0	0	22.4816	112.399	ALDH3A2;SLC27A2
Biosynthesis Of EPA-derived SPMs R-HSA-9018679	2/6	0.00674076	0.0239172	0	0	22.4816	112.399	GPX4;ALOX15
Synthesis Of 15-Eicosatetraenoic Acid Derivatives R-HSA-2142770	2/6	0.00674076	0.0239172	0	0	22.4816	112.399	GPX4;ALOX15
Virus Assembly And Release R-HSA-168268	2/6	0.00674076	0.0239172	0	0	22.4816	112.399	CANX;CALR
Gene And Protein Expression By JAK-STAT Signaling After Interleukin-12 Stimulation R-HSA-8950505	4/35	0.00689045	0.0242448	0	0	5.82046	28.972	ANXA2;GSTA2;HNRNPF;SOD1
Negative Regulators Of DDX58/IFIH1 Signaling R-HSA-936440	4/35	0.00689045	0.0242448	0	0	5.82046	28.972	UBB;UBC;ISG15;UBA52
Golgi Associated Vesicle Biogenesis R-HSA-432722	5/55	0.006909	0.0242448	0	0	4.5169	22.4713	VAMP8;HSPA8;HOMER2;FTH1;FTL
Listeria Monocytogenes Entry Into Host Cells R-HSA-8876384	3/19	0.00773832	0.0268598	0	0	8.44484	41.0552	UBB;UBC;UBA52
Regulation Of TP53 Activity Thru Methylation R-HSA-6804760	3/19	0.00773832	0.0268598	0	0	8.44484	41.0552	UBB;UBC;UBA52
TICAM1, RIP1-mediated IKK Complex Recruitment R-HSA-168927	3/19	0.00773832	0.0268598	0	0	8.44484	41.0552	UBB;UBC;UBA52
Recruitment Of NuMA To Mitotic Centrosomes R-HSA-380320	6/80	0.00811059	0.0280503	0	0	3.66633	17.6519	YWHAE;HSP90AA1;TUBA1A;CETN2;DYNLL1;TUBB4B
Centrosome Maturation R-HSA-380287	6/81	0.00860245	0.0295688	0	0	3.61726	17.2026	YWHAE;HSP90AA1;TUBA1A;CETN2;DYNLL1;TUBB4B
Constitutive Signaling By NOTCH1 HD+PEST Domain Mutants R-HSA-2894862	5/58	0.00863052	0.0295688	0	0	4.26057	20.2481	PSENEN;UBB;UBC;UBA52;SKP1
Post-translational Protein Phosphorylation R-HSA-8957275	7/106	0.00866328	0.0295688	0	0	3.20056	15.1984	C3;CST3;IGFBP5;GOLM1;PDIA6;HSP90B1;KTN1
RHO GTPase Cycle R-HSA-9012999	18/441	0.00867311	0.0295688	0	0	1.94384	9.22843	CCT2;NUDC;HSP90AA1;VCP;HSP90AB1;ATP6AP1;HOMER2;IQGAP1;BAIAP2;KTN1;CCT6A;ALDH3A2;TMEM59;STIP1;BASP1;HNRNPC;CKB;CCT7
Regulation Of FZD By Ubiquitination R-HSA-4641263	3/20	0.00895832	0.0304329	0	0	7.94768	37.4747	UBB;UBC;UBA52
S Phase R-HSA-69242	9/161	0.00905142	0.0306405	0	0	2.68536	12.6342	CDKN1A;PSMC5;PSMB5;UBB;PSMD2;UBC;UBA52;PSMB8;SKP1
Aryl Hydrocarbon Receptor Signaling R-HSA-8937144	2/7	0.00930121	0.0312651	0	0	17.9844	84.1239	HSP90AB1;PTGES3
Synthesis Of 12-Eicosatetraenoic Acid Derivatives R-HSA-2142712	2/7	0.00930121	0.0312651	0	0	17.9844	84.1239	GPX4;ALOX15
Cell Cycle R-HSA-1640170	24/654	0.00966922	0.0323885	0	0	1.74639	8.10115	YWHAE;CDKN1A;NUDC;HSP90AA1;HSP90AB1;YWHAB;CETN2;DYNLL1;TUBB4B;TUBA4B;PSMB8;PPP1CB;PSMC5;TUBA1A;PSMB5;UBB;PSMD2;RUVBL2;ENSA;RUVBL1;UBC;POLR2I;UBA52;SKP1
M Phase R-HSA-68886	16/380	0.00981477	0.0327615	0	0	2.00454	9.26873	YWHAE;NUDC;HSP90AA1;CETN2;DYNLL1;TUBB4B;TUBA4B;PSMB8;PSMC5;TUBA1A;PSMB5;UBB;PSMD2;ENSA;UBC;UBA52
Ovarian Tumor Domain Proteases R-HSA-5689896	4/39	0.0101104	0.0336262	0	0	5.15421	23.6794	VCP;UBB;UBC;UBA52
Citric Acid Cycle (TCA Cycle) R-HSA-71403	3/21	0.0102844	0.0336262	0	0	7.50576	34.3548	IDH2;ACO2;LDLR
Deregulated CDK5 Triggers Neurodegenerative Pathways In Alzheimers Disease Models R-HSA-8862803	3/21	0.0102844	0.0336262	0	0	7.50576	34.3548	YWHAE;JUN;CAPNS1
ER Quality Control Compartment (ERQC) R-HSA-901032	3/21	0.0102844	0.0336262	0	0	7.50576	34.3548	UBB;UBC;UBA52
Negative Regulation Of MET Activity R-HSA-6807004	3/21	0.0102844	0.0336262	0	0	7.50576	34.3548	UBB;UBC;UBA52
RHO GTPases Activate PAKs R-HSA-5627123	3/21	0.0102844	0.0336262	0	0	7.50576	34.3548	PPP1CB;MYL6;CALM1
Assembly Of Pre-Replicative Complex R-HSA-68867	7/110	0.0105104	0.0342481	0	0	3.07564	14.0107	PSMC5;PSMB5;UBB;PSMD2;UBC;UBA52;PSMB8
Axon Guidance R-HSA-422475	20/519	0.0106441	0.0345663	0	0	1.83235	8.32389	PSENEN;HSPA8;HSP90AA1;HSP90AB1;CLSTN1;PSMB8;NELL2;ENAH;MYL6;PSMC5;ABLIM1;PSMB5;UBB;PSMD2;UBC;ELOB;PABPC1;FAU;CD24;UBA52
MAP Kinase Activation R-HSA-450294	5/62	0.0113583	0.0367611	0	0	3.96077	17.7355	JUN;UBB;UBC;UBA52;SKP1
Death Receptor Signaling R-HSA-73887	8/139	0.0114579	0.0368343	0	0	2.76617	12.3622	YWHAE;PSENEN;UBB;UBC;TNFSF10;OMG;UBA52;RTN4
PTEN Regulation R-HSA-6807070	8/139	0.0114579	0.0368343	0	0	2.76617	12.3622	JUN;PSMC5;PSMB5;UBB;PSMD2;UBC;UBA52;PSMB8
Cell Cycle, Mitotic R-HSA-69278	20/523	0.0115015	0.0368508	0	0	1.81739	8.11517	YWHAE;CDKN1A;NUDC;HSP90AA1;HSP90AB1;CETN2;DYNLL1;TUBB4B;TUBA4B;PSMB8;PPP1CB;PSMC5;TUBA1A;PSMB5;UBB;PSMD2;ENSA;UBC;UBA52;SKP1
Transcriptional Regulation By TP53 R-HSA-3700989	15/354	0.0115459	0.0368699	0	0	2.01569	8.99283	COX8A;YWHAE;JUN;CDKN1A;COX7B;YWHAB;COX4I1;COX5B;COX7C;UBB;SCO2;UBC;ELOB;POLR2I;UBA52
Insertion Of Tail-Anchored Proteins Into Endoplasmic Reticulum Membrane R-HSA-9609523	3/22	0.0117183	0.0370499	0	0	7.11036	31.6169	ALDH3A2;CYB5A;SERP1
PINK1-PRKN Mediated Mitophagy R-HSA-5205685	3/22	0.0117183	0.0370499	0	0	7.11036	31.6169	UBB;UBC;UBA52
Response Of Mtb To Phagocytosis R-HSA-9637690	3/22	0.0117183	0.0370499	0	0	7.11036	31.6169	UBB;UBC;UBA52
Paradoxical Activation Of RAF Signaling By Kinase Inactive BRAF R-HSA-6802955	4/41	0.0120319	0.0379163	0	0	4.8751	21.5489	YWHAB;PEBP1;IQGAP1;CALM1
Axonal Growth Inhibition (RHOA Activation) R-HSA-193634	2/8	0.0122234	0.0381434	0	0	14.9862	66.0053	OMG;RTN4
Formyl Peptide Receptors Bind Formyl Peptides And Many Other Ligands R-HSA-444473	2/8	0.0122234	0.0381434	0	0	14.9862	66.0053	ANXA1;SAA2
Gain-of-function MRAS Complexes Activate RAF Signaling R-HSA-9726842	2/8	0.0122234	0.0381434	0	0	14.9862	66.0053	PPP1CB;YWHAB
Disease R-HSA-1643685	52/1736	0.0123792	0.0385042	0	0	1.43398	6.29767	YWHAE;CDKN1A;HSP90AB1;YWHAB;CLSTN1;PEBP1;PPP1CB;CAPNS1;PSMD2;KIF5B;ELOB;MUC15;B2M;SKP1;PSENEN;CHST6;HSP90AA1;PDCD6IP;HLA-B;HLA-C;HLA-A;DYNLL1;HLA-F;HLA-E;TUFM;SLPI;DAD1;CANX;UBA52;VCP;IQGAP1;ACACA;C3;PSMB5;UBB;MGAT5;UBC;SAP18;POLR2I;JUN;PTGES3;ISG15;EEF2;BAIAP2;PSMB8;PSMC5;FXYD3;GNAS;CD9;CALR;FAU;CALM1
Separation Of Sister Chromatids R-HSA-2467813	9/170	0.012622	0.0391324	0	0	2.53407	11.0798	NUDC;PSMC5;PSMB5;UBB;PSMD2;UBC;DYNLL1;UBA52;PSMB8
Membrane Trafficking R-HSA-199991	22/599	0.0127943	0.0395384	0	0	1.74434	7.60318	YWHAE;HSPA8;SYS1;HOMER2;YWHAB;GDI2;DYNLL1;AGPAT3;VAMP8;KIF9;RAB36;UBB;KIF3B;FTH1;KIF5B;UBC;KIF21A;CD59;CALM1;UBA52;LDLR;FTL
Beta-catenin Independent WNT Signaling R-HSA-3858494	8/142	0.0129118	0.0397733	0	0	2.70382	11.7606	PSMC5;PSMB5;UBB;PSMD2;UBC;CALM1;UBA52;PSMB8
Formation Of Incision Complex In GG-NER R-HSA-5696395	4/42	0.0130744	0.0398895	0	0	4.74657	20.5863	UBB;CETN2;UBC;UBA52
Kinesins R-HSA-983189	4/42	0.0130744	0.0398895	0	0	4.74657	20.5863	KIF9;KIF3B;KIF5B;KIF21A
RND1 GTPase Cycle R-HSA-9696273	4/42	0.0130744	0.0398895	0	0	4.74657	20.5863	ALDH3A2;STIP1;TMEM59;HOMER2
BBSome-mediated Cargo-Targeting To Cilium R-HSA-5620922	3/23	0.0132613	0.0399506	0	0	6.75449	29.199	CCT3;CCT2;CCT5
IKK Complex Recruitment Mediated By RIP1 R-HSA-937041	3/23	0.0132613	0.0399506	0	0	6.75449	29.199	UBB;UBC;UBA52
Post-chaperonin Tubulin Folding Pathway R-HSA-389977	3/23	0.0132613	0.0399506	0	0	6.75449	29.199	TUBA1A;TUBB4B;TUBA4B
RHOBTB1 GTPase Cycle R-HSA-9013422	3/23	0.0132613	0.0399506	0	0	6.75449	29.199	CCT2;HNRNPC;CCT7
Mitochondrial Protein Import R-HSA-1268020	5/65	0.013753	0.0413021	0	0	3.76215	16.1265	ATP5F1B;CCNI;CHCHD10;ACO2;HSPD1
DAP12 Interactions R-HSA-2172127	4/43	0.0141728	0.0422975	0	0	4.62462	19.6844	HLA-B;HLA-C;B2M;HLA-E
Smooth Muscle Contraction R-HSA-445355	4/43	0.0141728	0.0422975	0	0	4.62462	19.6844	MYL6;ANXA1;ANXA2;CALM1
APC/C:Cdc20 Mediated Degradation Of Cyclin B R-HSA-174048	3/24	0.0149145	0.0442356	0	0	6.43252	27.0515	UBB;UBC;UBA52
Defective Intrinsic Pathway For Apoptosis R-HSA-9734009	3/24	0.0149145	0.0442356	0	0	6.43252	27.0515	YWHAE;JUN;CAPNS1
Interleukin-12 Signaling R-HSA-9020591	4/44	0.0153279	0.0450433	0	0	4.50878	18.838	ANXA2;GSTA2;HNRNPF;SOD1
Sphingolipid De Novo Biosynthesis R-HSA-1660661	4/44	0.0153279	0.0450433	0	0	4.50878	18.838	ALDH3A2;SPTLC2;ALDH3B1;PLPP2
TGF-beta Receptor Signaling Activates SMADs R-HSA-2173789	4/44	0.0153279	0.0450433	0	0	4.50878	18.838	PPP1CB;UBB;UBC;UBA52
p75NTR Regulates Axonogenesis R-HSA-193697	2/9	0.0154904	0.0453817	0	0	12.8447	53.5306	OMG;RTN4
RHO GTPase Effectors R-HSA-195258	12/269	0.0156772	0.045789	0	0	2.12105	8.81413	PPP1CB;YWHAE;MYL6;NUDC;YWHAB;KIF5B;CTNNA1;IQGAP1;CALM1;DYNLL1;BAIAP2;KTN1
Cell Cycle Checkpoints R-HSA-69620	12/271	0.016521	0.0480179	0	0	2.10446	8.63484	YWHAE;CDKN1A;NUDC;PSMC5;PSMB5;UBB;YWHAB;PSMD2;UBC;DYNLL1;UBA52;PSMB8
TAK1-dependent IKK And NF-kappa-B Activation R-HSA-445989	4/45	0.0165406	0.0480179	0	0	4.39858	18.0427	UBB;UBC;SAA2;UBA52
Gap-filling DNA Repair Synthesis And Ligation In GG-NER R-HSA-5696397	3/25	0.0166788	0.0482729	0	0	6.13982	25.1341	UBB;UBC;UBA52
Nervous System Development R-HSA-9675108	20/545	0.0172508	0.0497778	0	0	1.73923	7.06108	PSENEN;HSPA8;HSP90AA1;HSP90AB1;CLSTN1;PSMB8;NELL2;ENAH;MYL6;PSMC5;ABLIM1;PSMB5;UBB;PSMD2;UBC;ELOB;PABPC1;FAU;CD24;UBA52
Circadian Clock R-HSA-400253	5/69	0.0174438	0.0500334	0	0	3.52629	14.2772	PPP1CB;UBB;UBC;UBA52;SKP1
Interleukin-17 Signaling R-HSA-448424	5/69	0.0174438	0.0500334	0	0	3.52629	14.2772	JUN;UBB;UBC;UBA52;SKP1
Immunoregulatory Interactions Between A Lymphoid And A non-Lymphoid Cell R-HSA-198933	7/123	0.0184881	0.0524354	0	0	2.72913	10.8909	C3;HLA-B;HLA-C;HLA-A;HLA-F;B2M;HLA-E
APC-Cdc20 Mediated Degradation Of Nek2A R-HSA-179409	3/26	0.0185549	0.0524354	0	0	5.87257	23.4141	UBB;UBC;UBA52
Cholesterol Biosynthesis R-HSA-191273	3/26	0.0185549	0.0524354	0	0	5.87257	23.4141	SQLE;DHCR24;FDFT1
Insulin Receptor Recycling R-HSA-77387	3/26	0.0185549	0.0524354	0	0	5.87257	23.4141	ATP6V0E1;ATP6AP1;ATP6V1D
Platelet Calcium Homeostasis R-HSA-418360	3/26	0.0185549	0.0524354	0	0	5.87257	23.4141	ATP2A2;SRI;CALM1
MyD88 Cascade Initiated On Plasma Membrane R-HSA-975871	6/96	0.0187551	0.0528451	0	0	3.01206	11.9768	JUN;UBB;UBC;SAA2;UBA52;SKP1
Nef Mediated Downregulation Of MHC Class I Complex Cell Surface Expression R-HSA-164940	2/10	0.0190858	0.0531518	0	0	11.2385	44.4911	HLA-A;B2M
RHO GTPases Activate KTN1 R-HSA-5625970	2/10	0.0190858	0.0531518	0	0	11.2385	44.4911	KIF5B;KTN1
Sodium/Calcium Exchangers R-HSA-425561	2/10	0.0190858	0.0531518	0	0	11.2385	44.4911	SRI;CALM1
Tetrahydrobiopterin (BH4) Synthesis, Recycling, Salvage And Regulation R-HSA-1474151	2/10	0.0190858	0.0531518	0	0	11.2385	44.4911	HSP90AA1;CALM1
Post-translational Protein Modification R-HSA-597592	42/1383	0.0192139	0.0533533	0	0	1.44484	5.71018	VCP;PSCA;CETN2;PARK7;HSP90B1;C3;CST3;TUBA1A;PSMB5;UBB;PSMD2;MGAT5;RUVBL1;UBC;MLEC;ELOB;CD59;MUC15;ARSD;SKP1;HSPA8;UBE2H;ICMT;IGFBP5;GOLM1;HLA-B;HLA-A;DYNLL1;TUBB4B;EEF2;PDIA6;PSMB8;KTN1;PSMC5;RAB36;SLPI;DAD1;CANX;HNRNPC;CALR;CALM1;UBA52
Plasma Lipoprotein Assembly, Remodeling, And Clearance R-HSA-174824	5/71	0.019513	0.0538715	0	0	3.41909	13.4598	UBB;UBC;HDLBP;UBA52;LDLR
trans-Golgi Network Vesicle Budding R-HSA-199992	5/71	0.019513	0.0538715	0	0	3.41909	13.4598	VAMP8;HSPA8;HOMER2;FTH1;FTL
Cross-presentation Of Soluble Exogenous Antigens (Endosomes) R-HSA-1236978	4/48	0.0205323	0.0560694	0	0	4.09805	15.924	PSMC5;PSMB5;PSMD2;PSMB8
IRE1alpha Activates Chaperones R-HSA-381070	4/48	0.0205323	0.0560694	0	0	4.09805	15.924	SERP1;HSPA5;HDGF;PDIA6
NOTCH1 Intracellular Domain Regulates Transcription R-HSA-2122947	4/48	0.0205323	0.0560694	0	0	4.09805	15.924	UBB;UBC;UBA52;SKP1
VEGFR2 Mediated Vascular Permeability R-HSA-5218920	3/27	0.0205432	0.0560694	0	0	5.62759	21.8645	HSP90AA1;CTNNA1;CALM1
Signaling By FGFR2 R-HSA-5654738	5/72	0.0206054	0.0560794	0	0	3.36788	13.0748	UBB;HNRNPF;UBC;POLR2I;UBA52
DNA Replication R-HSA-69306	8/155	0.0208018	0.0564537	0	0	2.46306	9.53873	PSMC5;PSMB5;UBB;PSMD2;UBC;UBA52;PSMB8;SKP1
DNA Replication Pre-Initiation R-HSA-69002	7/127	0.021622	0.0585138	0	0	2.63762	10.1127	PSMC5;PSMB5;UBB;PSMD2;UBC;UBA52;PSMB8
Asparagine N-linked Glycosylation R-HSA-446203	12/282	0.0217878	0.0587965	0	0	2.01757	7.72003	VCP;SLPI;UBB;DAD1;MGAT5;CANX;UBC;MLEC;CD59;CALR;DYNLL1;UBA52
Signaling By ERBB2 R-HSA-1227986	4/49	0.021983	0.0589908	0	0	4.00677	15.2958	HSP90AA1;UBB;UBC;UBA52
Signaling By NOTCH3 R-HSA-9012852	4/49	0.021983	0.0589908	0	0	4.00677	15.2958	PSENEN;UBB;UBC;UBA52
Mitophagy R-HSA-5205647	3/28	0.0226439	0.0605944	0	0	5.40221	20.4629	UBB;UBC;UBA52
Cell Death Signaling Via NRAGE, NRIF And NADE R-HSA-204998	5/74	0.0229082	0.0608509	0	0	3.26993	12.3481	YWHAE;PSENEN;UBB;UBC;UBA52
Signaling By NOTCH1 R-HSA-1980143	5/74	0.0229082	0.0608509	0	0	3.26993	12.3481	PSENEN;UBB;UBC;UBA52;SKP1
Uptake And Function Of Anthrax Toxins R-HSA-5210891	2/11	0.0229938	0.0608509	0	0	9.98927	37.6848	PDCD6IP;CALM1
eNOS Activation R-HSA-203615	2/11	0.0229938	0.0608509	0	0	9.98927	37.6848	HSP90AA1;CALM1
TRAF6 Mediated Induction Of NFkB And MAP Kinases Upon TLR7/8 Or 9 Activation R-HSA-975138	6/101	0.0234421	0.0616658	0	0	2.8528	10.7072	JUN;UBB;UBC;SAA2;UBA52;SKP1
Cargo Trafficking To Periciliary Membrane R-HSA-5620920	4/50	0.0234948	0.0616658	0	0	3.91947	14.7018	CCT3;CCT2;ARL3;CCT5
Ion Homeostasis R-HSA-5578775	4/50	0.0234948	0.0616658	0	0	3.91947	14.7018	FXYD3;ATP2A2;SRI;CALM1
MyD88 Dependent Cascade Initiated On Endosome R-HSA-975155	6/102	0.0244656	0.0640384	0	0	2.82294	10.4745	JUN;UBB;UBC;SAA2;UBA52;SKP1
Negative Regulation Of FGFR3 Signaling R-HSA-5654732	3/29	0.024857	0.0648855	0	0	5.19417	19.1905	UBB;UBC;UBA52
Translocation Of SLC2A4 (GLUT4) To Plasma Membrane R-HSA-1445148	4/51	0.0250681	0.0652589	0	0	3.83588	14.1397	YWHAE;KIF3B;YWHAB;CALM1
Toll Like Receptor 3 (TLR3) Cascade R-HSA-168164	6/103	0.0255185	0.0660723	0	0	2.79369	10.2482	JUN;UBB;UBC;SAA2;UBA52;SKP1
Toll Like Receptor 7/8 (TLR7/8) Cascade R-HSA-168181	6/103	0.0255185	0.0660723	0	0	2.79369	10.2482	JUN;UBB;UBC;SAA2;UBA52;SKP1
Toll-like Receptor Cascades R-HSA-168898	8/162	0.0262371	0.0677497	0	0	2.35026	8.5563	JUN;UBB;UBC;SAA2;CNPY3;UBA52;SKP1;HSP90B1
Formation Of TC-NER Pre-Incision Complex R-HSA-6781823	4/52	0.0267036	0.0687689	0	0	3.75577	13.607	UBB;UBC;POLR2I;UBA52
Activation Of BH3-only Proteins R-HSA-114452	3/30	0.0271823	0.0692995	0	0	5.00154	18.0315	YWHAE;YWHAB;DYNLL1
Endosomal Sorting Complex Required For Transport (ESCRT) R-HSA-917729	3/30	0.0271823	0.0692995	0	0	5.00154	18.0315	UBB;UBC;UBA52
Recognition Of DNA Damage By PCNA-containing Replication Complex R-HSA-110314	3/30	0.0271823	0.0692995	0	0	5.00154	18.0315	UBB;UBC;UBA52
Miscellaneous Substrates R-HSA-211958	2/12	0.027199	0.0692995	0	0	8.98989	32.4047	CYP2S1;CYP4B1
Oncogenic MAPK Signaling R-HSA-6802957	5/78	0.027998	0.0711461	0	0	3.09012	11.0491	PPP1CB;YWHAB;PEBP1;IQGAP1;CALM1
Ion Transport By P-type ATPases R-HSA-936837	4/53	0.0284014	0.0719804	0	0	3.67894	13.1019	FXYD3;ATP2A2;SRI;CALM1
Toll Like Receptor 9 (TLR9) Cascade R-HSA-168138	6/106	0.028857	0.0729419	0	0	2.70947	9.60615	JUN;UBB;UBC;SAA2;UBA52;SKP1
Downregulation Of SMAD2/3:SMAD4 Transcriptional Activity R-HSA-2173795	3/31	0.0296197	0.0737029	0	0	4.82266	16.9725	UBB;UBC;UBA52
EGFR Downregulation R-HSA-182971	3/31	0.0296197	0.0737029	0	0	4.82266	16.9725	UBB;UBC;UBA52
Metalloprotease DUBs R-HSA-5689901	3/31	0.0296197	0.0737029	0	0	4.82266	16.9725	UBB;UBC;UBA52
Negative Regulation Of FGFR4 Signaling R-HSA-5654733	3/31	0.0296197	0.0737029	0	0	4.82266	16.9725	UBB;UBC;UBA52
Sealing Of Nuclear Envelope (NE) By ESCRT-III R-HSA-9668328	3/31	0.0296197	0.0737029	0	0	4.82266	16.9725	TUBA1A;TUBB4B;TUBA4B
Transferrin Endocytosis And Recycling R-HSA-917977	3/31	0.0296197	0.0737029	0	0	4.82266	16.9725	ATP6V0E1;ATP6AP1;ATP6V1D
MyD88-independent TLR4 Cascade R-HSA-166166	6/107	0.0300306	0.0745319	0	0	2.6825	9.40361	JUN;UBB;UBC;SAA2;UBA52;SKP1
Nucleotide Excision Repair R-HSA-5696398	6/108	0.0312351	0.077321	0	0	2.65607	9.20649	UBB;CETN2;RUVBL1;UBC;POLR2I;UBA52
Advanced Glycosylation Endproduct Receptor Signaling R-HSA-879415	2/13	0.0316867	0.0774383	0	0	8.1722	28.2093	LGALS3;SAA2
Chk1/Chk2(Cds1) Mediated Inactivation Of Cyclin B:Cdk1 Complex R-HSA-75035	2/13	0.0316867	0.0774383	0	0	8.1722	28.2093	YWHAE;YWHAB
Dissolution Of Fibrin Clot R-HSA-75205	2/13	0.0316867	0.0774383	0	0	8.1722	28.2093	ANXA2;S100A10
SARS-CoV-2 Targets Host Intracellular Signaling And Regulatory Pathways R-HSA-9755779	2/13	0.0316867	0.0774383	0	0	8.1722	28.2093	YWHAE;YWHAB
Trafficking And Processing Of Endosomal TLR R-HSA-1679131	2/13	0.0316867	0.0774383	0	0	8.1722	28.2093	CNPY3;HSP90B1
Regulation Of Cholesterol Biosynthesis By SREBP (SREBF) R-HSA-1655829	4/55	0.0319859	0.0779707	0	0	3.5343	12.1667	SQLE;INSIG1;ACACA;FDFT1
RAF Activation R-HSA-5673000	3/32	0.0321685	0.0782167	0	0	4.65613	16.002	PPP1CB;YWHAB;CALM1
Senescence-Associated Secretory Phenotype (SASP) R-HSA-2559582	5/81	0.0322509	0.0782186	0	0	2.96768	10.1916	CDKN1A;JUN;UBB;UBC;UBA52
Global Genome Nucleotide Excision Repair (GG-NER) R-HSA-5696399	5/82	0.0337532	0.0816555	0	0	2.92899	9.92542	UBB;CETN2;RUVBL1;UBC;UBA52
Diseases Of Carbohydrate Metabolism R-HSA-5663084	3/33	0.0348281	0.0834133	0	0	4.50069	15.1103	UBB;UBC;UBA52
Negative Regulation Of FGFR1 Signaling R-HSA-5654726	3/33	0.0348281	0.0834133	0	0	4.50069	15.1103	UBB;UBC;UBA52
Oncogene Induced Senescence R-HSA-2559585	3/33	0.0348281	0.0834133	0	0	4.50069	15.1103	UBB;UBC;UBA52
Signaling By High-Kinase Activity BRAF Mutants R-HSA-6802948	3/33	0.0348281	0.0834133	0	0	4.50069	15.1103	YWHAB;PEBP1;IQGAP1
Signaling By ERBB4 R-HSA-1236394	4/57	0.0358236	0.0855837	0	0	3.40058	11.321	PSENEN;UBB;UBC;UBA52
Neddylation R-HSA-8951664	10/237	0.0361053	0.0860419	0	0	1.99486	6.62557	PSMC5;VCP;PSMB5;UBB;PSMD2;UBC;ELOB;UBA52;PSMB8;SKP1
Golgi-to-ER Retrograde Transport R-HSA-8856688	6/112	0.0363665	0.0862353	0	0	2.55531	8.46858	KIF9;KIF3B;KIF5B;KIF21A;DYNLL1;AGPAT3
MyD88:MAL(TIRAP) Cascade Initiated On Plasma Membrane R-HSA-166058	6/112	0.0363665	0.0862353	0	0	2.55531	8.46858	JUN;UBB;UBC;SAA2;UBA52;SKP1
Negative Regulation Of FGFR2 Signaling R-HSA-5654727	3/34	0.0375978	0.0889349	0	0	4.35528	14.2889	UBB;UBC;UBA52
Arachidonic Acid Metabolism R-HSA-2142753	4/59	0.039916	0.0939651	0	0	3.27659	10.5538	GPX4;PTGES3;ALOX15;CYP4B1
Disorders Of Transmembrane Transporters R-HSA-5619115	8/176	0.0399204	0.0939651	0	0	2.15285	6.93403	VCP;PSMC5;PSMB5;UBB;PSMD2;UBC;UBA52;PSMB8
Signaling By FGFR R-HSA-190236	5/86	0.0401926	0.0943737	0	0	2.78378	8.94727	UBB;HNRNPF;UBC;POLR2I;UBA52
Nucleotide Catabolism R-HSA-8956319	3/35	0.0404766	0.094577	0	0	4.21897	13.5304	SCO2;SAMHD1;DNPH1
Regulation Of TNFR1 Signaling R-HSA-5357905	3/35	0.0404766	0.094577	0	0	4.21897	13.5304	UBB;UBC;UBA52
Activation Of BAD And Translocation To Mitochondria R-HSA-111447	2/15	0.0414527	0.0963875	0	0	6.91424	22.0094	YWHAE;YWHAB
Metabolism Of Nitric Oxide: NOS3 Activation And Regulation R-HSA-202131	2/15	0.0414527	0.0963875	0	0	6.91424	22.0094	HSP90AA1;CALM1
Recruitment And ATM-mediated Phosphorylation Of Repair And Signal Proteins At DNA Double Strand Breaks R-HSA-5693565	4/60	0.0420579	0.0975579	0	0	3.21791	10.1966	UBB;UBC;APBB1;UBA52
Glutathione Conjugation R-HSA-156590	3/36	0.0434635	0.100091	0	0	4.09091	12.8284	GSTP1;GSTA2;CNDP2
Regulation Of TP53 Degradation R-HSA-6804757	3/36	0.0434635	0.100091	0	0	4.09091	12.8284	UBB;UBC;UBA52
SMAD2/SMAD3:SMAD4 Heterotrimer Regulates Transcription R-HSA-2173796	3/36	0.0434635	0.100091	0	0	4.09091	12.8284	UBB;UBC;UBA52
DNA Double Strand Break Response R-HSA-5693606	4/61	0.0442635	0.101689	0	0	3.1613	9.85565	UBB;UBC;APBB1;UBA52
Sphingolipid Metabolism R-HSA-428157	5/89	0.045479	0.104232	0	0	2.68395	8.29474	ALDH3A2;SPTLC2;ALDH3B1;ARSD;PLPP2
Intra-Golgi And Retrograde Golgi-to-ER Traffic R-HSA-6811442	8/181	0.0457813	0.104538	0	0	2.09009	6.44558	KIF9;SYS1;RAB36;KIF3B;KIF5B;KIF21A;DYNLL1;AGPAT3
RHO GTPases Activate PKNs R-HSA-5625740	4/62	0.0465328	0.104538	0	0	3.10663	9.5299	YWHAE;PPP1CB;MYL6;YWHAB
Signaling By BRAF And RAF1 Fusions R-HSA-6802952	4/62	0.0465328	0.104538	0	0	3.10663	9.5299	YWHAB;PEBP1;IQGAP1;CALM1
FLT3 Signaling R-HSA-9607240	3/37	0.0465574	0.104538	0	0	3.97038	12.1774	UBB;UBC;UBA52
Fatty acyl-CoA Biosynthesis R-HSA-75105	3/37	0.0465574	0.104538	0	0	3.97038	12.1774	HACD3;SLC27A2;ACACA
MAP2K And MAPK Activation R-HSA-5674135	3/37	0.0465574	0.104538	0	0	3.97038	12.1774	YWHAB;PEBP1;IQGAP1
Regulation Of TP53 Expression And Degradation R-HSA-6806003	3/37	0.0465574	0.104538	0	0	3.97038	12.1774	UBB;UBC;UBA52
Estrogen-dependent Gene Expression R-HSA-9018519	6/119	0.0465841	0.104538	0	0	2.39616	7.34781	JUN;HSP90AA1;HSP90AB1;PTGES3;POLR2I;CTSD
Formation Of ATP By Chemiosmotic Coupling R-HSA-163210	2/16	0.0467039	0.104538	0	0	6.42003	19.6705	ATP5F1B;ATP5F1E
Sema3A PAK Dependent Axon Repulsion R-HSA-399954	2/16	0.0467039	0.104538	0	0	6.42003	19.6705	HSP90AA1;HSP90AB1
Peroxisomal Protein Import R-HSA-9033241	4/63	0.0488657	0.108868	0	0	3.05382	9.21851	UBB;UBC;SLC27A2;UBA52
Signaling By MET R-HSA-6806834	4/63	0.0488657	0.108868	0	0	3.05382	9.21851	UBB;UBC;LAMC2;UBA52
Fanconi Anemia Pathway R-HSA-6783310	3/38	0.0497569	0.110341	0	0	3.85675	11.5726	UBB;UBC;UBA52
Signaling By RAF1 Mutants R-HSA-9656223	3/38	0.0497569	0.110341	0	0	3.85675	11.5726	YWHAB;IQGAP1;CALM1
Metabolism Of Steroids R-HSA-8957322	7/153	0.0511692	0.113155	0	0	2.165	6.43573	SQLE;OSBPL6;INSIG1;DHCR24;SLC27A2;ACACA;FDFT1
Gap-filling DNA Repair Synthesis And Ligation In TC-NER R-HSA-6782210	4/64	0.0512621	0.113155	0	0	3.00277	8.92065	UBB;UBC;POLR2I;UBA52
Biosynthesis Of DHA-derived SPMs R-HSA-9018677	2/17	0.0521833	0.114923	0	0	5.99172	17.6935	GPX4;ALOX15
Signaling By FGFR3 R-HSA-5654741	3/39	0.0530608	0.116501	0	0	3.74942	11.0095	UBB;UBC;UBA52
VEGFA-VEGFR2 Pathway R-HSA-4420097	5/93	0.0531432	0.116501	0	0	2.56142	7.51717	HSP90AA1;CTNNA1;HSPB1;BAIAP2;CALM1
Dual Incision In TC-NER R-HSA-6782135	4/65	0.0537217	0.117501	0	0	2.95339	8.63554	UBB;UBC;POLR2I;UBA52
ESR-mediated Signaling R-HSA-8939211	8/188	0.0548925	0.119788	0	0	2.00808	5.82821	JUN;HSP90AA1;HSP90AB1;PTGES3;CALM1;POLR2I;CTSD;FKBP5
Signaling By FGFR4 R-HSA-5654743	3/40	0.0564675	0.122945	0	0	3.6479	10.4844	UBB;UBC;UBA52
Platelet Degranulation R-HSA-114608	6/125	0.0566287	0.123016	0	0	2.27464	6.53104	LGALS3BP;HSPA5;CD9;TAGLN2;CALM1;SOD1
Influenza Infection R-HSA-168255	7/157	0.0572479	0.12408	0	0	2.10684	6.02632	HSP90AA1;CANX;ISG15;CALR;FAU;POLR2I;UBA52
Dual Incision In GG-NER R-HSA-5696400	3/41	0.0599756	0.129699	0	0	3.55172	9.9939	UBB;UBC;UBA52
Costimulation By CD28 Family R-HSA-388841	4/68	0.0614774	0.132426	0	0	2.81452	7.84994	HLA-DRB5;HLA-DRA;HLA-DRB1;HLA-DPA1
Potential Therapeutics For SARS R-HSA-9679191	5/97	0.0615131	0.132426	0	0	2.44955	6.83059	HSP90AA1;HSP90AB1;FXYD3;PTGES3;SAP18
Activation Of Gene Expression By SREBF (SREBP) R-HSA-2426168	3/42	0.0635834	0.134283	0	0	3.46048	9.535	SQLE;ACACA;FDFT1
Deactivation Of Beta-Catenin Transactivating Complex R-HSA-3769402	3/42	0.0635834	0.134283	0	0	3.46048	9.535	UBB;UBC;UBA52
Gamma Carboxylation, Hypusine Formation And Arylsulfatase Activation R-HSA-163841	3/42	0.0635834	0.134283	0	0	3.46048	9.535	ICMT;ARSD;EEF2
RND3 GTPase Cycle R-HSA-9696264	3/42	0.0635834	0.134283	0	0	3.46048	9.535	HOMER2;CKB;KTN1
Biosynthesis Of Specialized Proresolving Mediators (SPMs) R-HSA-9018678	2/19	0.0637772	0.134283	0	0	5.28627	14.5497	GPX4;ALOX15
Metabolism Of Cofactors R-HSA-8978934	2/19	0.0637772	0.134283	0	0	5.28627	14.5497	HSP90AA1;CALM1
Nuclear Events Stimulated By ALK Signaling In Cancer R-HSA-9725371	2/19	0.0637772	0.134283	0	0	5.28627	14.5497	KIF5B;SKP1
RAS Processing R-HSA-9648002	2/19	0.0637772	0.134283	0	0	5.28627	14.5497	ICMT;CALM1
RHO GTPases Activate ROCKs R-HSA-5627117	2/19	0.0637772	0.134283	0	0	5.28627	14.5497	PPP1CB;MYL6
RHO GTPases Activate CIT R-HSA-5625900	2/19	0.0637772	0.134283	0	0	5.28627	14.5497	PPP1CB;MYL6
Response To Elevated Platelet Cytosolic Ca2+ R-HSA-76005	6/130	0.0659201	0.13849	0	0	2.18236	5.93452	LGALS3BP;HSPA5;CD9;TAGLN2;CALM1;SOD1
RND2 GTPase Cycle R-HSA-9696270	3/43	0.0672892	0.141057	0	0	3.37379	9.10504	ALDH3A2;NUDC;KTN1
TCF Dependent Signaling In Response To WNT R-HSA-201681	8/198	0.0697926	0.145508	0	0	1.90141	5.06199	PSMC5;PSMB5;UBB;PSMD2;RUVBL1;UBC;UBA52;PSMB8
Nef-mediated Downmodulation Of Cell Surface Receptors By Recruitment To Clathrin Adapters R-HSA-164938	2/20	0.0698682	0.145508	0	0	4.99234	13.2853	HLA-A;B2M
Signaling By Hippo R-HSA-2028269	2/20	0.0698682	0.145508	0	0	4.99234	13.2853	YWHAE;YWHAB
PIP3 Activates AKT Signaling R-HSA-1257604	10/268	0.0707943	0.147117	0	0	1.75236	4.6402	JUN;CDKN1A;PSMC5;PSMB5;UBB;PSMD2;CLSTN1;UBC;UBA52;PSMB8
TNF Signaling R-HSA-75893	3/44	0.0710913	0.147414	0	0	3.29133	8.7016	UBB;UBC;UBA52
Signaling By VEGF R-HSA-194138	5/102	0.0729636	0.15097	0	0	2.32269	6.08032	HSP90AA1;CTNNA1;HSPB1;CALM1;BAIAP2
Intracellular Signaling By Second Messengers R-HSA-9006925	11/306	0.0739384	0.152657	0	0	1.68654	4.39264	JUN;CDKN1A;PSMC5;PSMB5;UBB;PSMD2;CLSTN1;UBC;CALM1;UBA52;PSMB8
Ub-specific Processing Proteases R-HSA-5689880	8/201	0.0747014	0.153901	0	0	1.87157	4.85532	PSMC5;PSMB5;UBB;PSMD2;RUVBL1;UBC;UBA52;PSMB8
Regulation Of Complement Cascade R-HSA-977606	3/45	0.0749877	0.154159	0	0	3.2128	8.32255	C3;CD59;HNRNPC
Antigen Processing: Ubiquitination And Proteasome Degradation R-HSA-983168	11/307	0.0752653	0.154399	0	0	1.68076	4.34768	PSMC5;UBE2H;PSMB5;UBB;PSMD2;UBC;ELOB;UBA52;DZIP3;PSMB8;SKP1
Azathioprine ADME R-HSA-9748787	2/21	0.0761402	0.154539	0	0	4.72934	12.1789	GUK1;GSTA2
Inflammasomes R-HSA-622312	2/21	0.0761402	0.154539	0	0	4.72934	12.1789	HSP90AB1;NLRP1
Initial Triggering Of Complement R-HSA-166663	2/21	0.0761402	0.154539	0	0	4.72934	12.1789	C3;HNRNPC
Synaptic Adhesion-Like Molecules R-HSA-8849932	2/21	0.0761402	0.154539	0	0	4.72934	12.1789	RTN3;PTPRF
Synthesis Of Leukotrienes (LT) And Eoxins (EX) R-HSA-2142691	2/21	0.0761402	0.154539	0	0	4.72934	12.1789	ALOX15;CYP4B1
Cargo Recognition For Clathrin-Mediated Endocytosis R-HSA-8856825	5/104	0.0778481	0.157671	0	0	2.27553	5.80943	VAMP8;UBB;UBC;UBA52;LDLR
Late Phase Of HIV Life Cycle R-HSA-162599	6/136	0.0781768	0.158003	0	0	2.08099	5.304	PDCD6IP;UBB;UBC;ELOB;POLR2I;UBA52
XBP1(S) Activates Chaperone Genes R-HSA-381038	3/46	0.0789768	0.159284	0	0	3.13793	7.96595	SERP1;HDGF;PDIA6
Signaling By Receptor Tyrosine Kinases R-HSA-9006934	16/496	0.0792859	0.159571	0	0	1.51093	3.82974	PSENEN;HSP90AA1;ATP6V0E1;ATP6AP1;YWHAB;HSPB1;LAMC2;BAIAP2;UBB;HNRNPF;UBC;CTNNA1;POLR2I;CALM1;UBA52;ATP6V1D
Transcriptional Regulation By RUNX1 R-HSA-8878171	8/204	0.0798137	0.160297	0	0	1.84263	4.65829	LGALS3;PSMC5;PSMB5;UBB;PSMD2;UBC;UBA52;PSMB8
Toll Like Receptor 4 (TLR4) Cascade R-HSA-166016	6/140	0.0870139	0.174392	0	0	2.01846	4.92844	JUN;UBB;UBC;SAA2;UBA52;SKP1
Transcription-Coupled Nucleotide Excision Repair (TC-NER) R-HSA-6781827	4/77	0.0880423	0.176085	0	0	2.46639	5.99316	UBB;UBC;POLR2I;UBA52
Telomere Extension By Telomerase R-HSA-171319	2/23	0.0891844	0.177627	0	0	4.27849	10.3413	RUVBL2;RUVBL1
Triglyceride Catabolism R-HSA-163560	2/23	0.0891844	0.177627	0	0	4.27849	10.3413	PPP1CB;MGLL
COPI-dependent Golgi-to-ER Retrograde Traffic R-HSA-6811434	4/78	0.091288	0.180993	0	0	2.43293	5.8238	KIF9;KIF3B;KIF5B;KIF21A
Signaling By EGFR R-HSA-177929	3/49	0.0914796	0.180993	0	0	2.93283	7.01427	UBB;UBC;UBA52
Signaling By FGFR1 R-HSA-5654736	3/49	0.0914796	0.180993	0	0	2.93283	7.01427	UBB;UBC;UBA52
Clathrin-mediated Endocytosis R-HSA-8856828	6/142	0.0916298	0.180993	0	0	1.98857	4.75268	VAMP8;HSPA8;UBB;UBC;UBA52;LDLR
Developmental Biology R-HSA-1266738	30/1073	0.0998526	0.196829	0	0	1.30883	3.01562	CDKN1A;HSP90AB1;CLSTN1;ABLIM1;PSMB5;CAPNS1;UBB;PSMD2;UBC;CTNNA1;ELOB;POLR2I;PSENEN;HSPA8;JUN;HSP90AA1;TSC22D1;KRT8;PSMB8;NELL2;ENAH;MYL6;PSMC5;KRT19;KRT18;THRAP3;PABPC1;FAU;CD24;UBA52
Transcriptional Activity Of SMAD2/SMAD3:SMAD4 Heterotrimer R-HSA-2173793	3/51	0.100241	0.197189	0	0	2.81034	6.46428	UBB;UBC;UBA52
Cell Recruitment (Pro-Inflammatory Response) R-HSA-9664424	2/25	0.102828	0.199095	0	0	3.90605	8.88507	C3;HSP90AB1
Signal Transduction R-HSA-162582	63/2465	0.10354	0.199095	0	0	1.20348	2.72925	YWHAE;CDKN1A;HSP90AB1;YWHAB;CLSTN1;IL5RA;PEBP1;HSPB1;ATP2A2;LAMC2;PPP1CB;BASP1;PSMD2;KIF5B;RUVBL1;TNFSF10;IFT57;CTSD;SKP1;PSENEN;CCT2;NUDC;HSP90AA1;ANXA1;ATP6V0E1;ATP6AP1;OMG;DYNLL1;ALDH3A2;MYL6;UBA52;MGLL;FKBP5;VCP;IQGAP1;RTN4;C3;STIP1;DNAJB1;PSMB5;UBB;UBC;CTNNA1;CKB;POLR2I;CCT7;ATP6V1D;JUN;ICMT;HOMER2;PTGES3;BAIAP2;PSMB8;KTN1;CCT6A;TMEM59;PSMC5;DHRS9;HNRNPF;GNAS;SAA2;HNRNPC;CALM1
Abacavir Metabolism R-HSA-2161541	1/5	0.104589	0.199095	0	0	11.215	25.3204	GUK1
Arachidonate Production From DAG R-HSA-426048	1/5	0.104589	0.199095	0	0	11.215	25.3204	MGLL
Attachment And Entry R-HSA-9678110	1/5	0.104589	0.199095	0	0	11.215	25.3204	VCP
Chylomicron Clearance R-HSA-8964026	1/5	0.104589	0.199095	0	0	11.215	25.3204	LDLR
FBXW7 Mutants And NOTCH1 In Cancer R-HSA-2644605	1/5	0.104589	0.199095	0	0	11.215	25.3204	SKP1
HDL Clearance R-HSA-8964011	1/5	0.104589	0.199095	0	0	11.215	25.3204	HDLBP
Maturation Of Spike Protein R-HSA-9683686	1/5	0.104589	0.199095	0	0	11.215	25.3204	CANX
Sulfide Oxidation To Sulfate R-HSA-1614517	1/5	0.104589	0.199095	0	0	11.215	25.3204	TSTD1
Synthesis Of GDP-mannose R-HSA-446205	1/5	0.104589	0.199095	0	0	11.215	25.3204	SLPI
TFAP2 (AP-2) Family Regulates Transcription Of Cell Cycle Factors R-HSA-8866911	1/5	0.104589	0.199095	0	0	11.215	25.3204	CDKN1A
TFAP2A Acts As A Transcriptional Repressor During Retinoic Acid Induced Cell Differentiation R-HSA-8869496	1/5	0.104589	0.199095	0	0	11.215	25.3204	HSPD1
Fatty Acid Cycling Model R-HSA-167826	1/5	0.104589	0.199095	0	0	11.215	25.3204	UCP2
vRNP Assembly R-HSA-192905	1/5	0.104589	0.199095	0	0	11.215	25.3204	HSP90AA1
Signaling By Non-Receptor Tyrosine Kinases R-HSA-9006927	3/52	0.104743	0.199095	0	0	2.75284	6.21109	UBB;UBC;UBA52
Transcriptional Activation Of Mitochondrial Biogenesis R-HSA-2151201	3/52	0.104743	0.199095	0	0	2.75284	6.21109	ATP5F1B;IDH2;CALM1
Biological Oxidations R-HSA-211859	8/218	0.106348	0.201746	0	0	1.71855	3.85132	UGDH;HSP90AB1;CYP2S1;GSTP1;PTGES3;GSTA2;CYP4B1;CNDP2
Platelet Homeostasis R-HSA-418346	4/83	0.108348	0.205134	0	0	2.27836	5.06345	GNAS;ATP2A2;SRI;CALM1
HIV Life Cycle R-HSA-162587	6/149	0.108802	0.205586	0	0	1.89055	4.19366	PDCD6IP;UBB;UBC;ELOB;POLR2I;UBA52
FGFR2 Alternative Splicing R-HSA-6803529	2/26	0.109851	0.20716	0	0	3.7431	8.26713	HNRNPF;POLR2I
Signaling By WNT R-HSA-195721	10/294	0.112209	0.211191	0	0	1.58978	3.47749	PSMC5;PSMB5;UBB;PSMD2;RUVBL1;UBC;CALM1;UBA52;PSMB8;SKP1
Mitotic Prometaphase R-HSA-68877	7/186	0.11417	0.214461	0	0	1.76287	3.82554	YWHAE;HSP90AA1;NUDC;TUBA1A;CETN2;DYNLL1;TUBB4B
Interleukin Receptor SHC Signaling R-HSA-912526	2/27	0.116996	0.21891	0	0	3.5932	7.70963	CLSTN1;IL5RA
Role Of Nef In HIV-1 Replication And Disease Pathogenesis R-HSA-164952	2/27	0.116996	0.21891	0	0	3.5932	7.70963	HLA-A;B2M
Signaling By Nuclear Receptors R-HSA-9006931	9/260	0.117871	0.220117	0	0	1.6179	3.45934	JUN;HSP90AA1;HSP90AB1;DHRS9;PTGES3;CALM1;POLR2I;CTSD;FKBP5
Complement Cascade R-HSA-166658	3/55	0.118711	0.220825	0	0	2.59363	5.52719	C3;CD59;HNRNPC
Intrinsic Pathway For Apoptosis R-HSA-109606	3/55	0.118711	0.220825	0	0	2.59363	5.52719	YWHAE;YWHAB;DYNLL1
Acrosome Reaction And Sperm:Oocyte Membrane Binding R-HSA-1300645	1/6	0.124158	0.228036	0	0	8.97156	18.7165	CD9
Metal Sequestration By Antimicrobial Proteins R-HSA-6799990	1/6	0.124158	0.228036	0	0	8.97156	18.7165	LCN2
Mitochondrial Uncoupling R-HSA-166187	1/6	0.124158	0.228036	0	0	8.97156	18.7165	UCP2
NADE Modulates Death Signaling R-HSA-205025	1/6	0.124158	0.228036	0	0	8.97156	18.7165	YWHAE
Scavenging By Class B Receptors R-HSA-3000471	1/6	0.124158	0.228036	0	0	8.97156	18.7165	SAA2
DAP12 Signaling R-HSA-2424491	2/28	0.124253	0.228036	0	0	3.45482	7.20479	B2M;HLA-E
Paracetamol ADME R-HSA-9753281	2/28	0.124253	0.228036	0	0	3.45482	7.20479	GSTP1;CNDP2
Hemostasis R-HSA-109582	17/576	0.13047	0.23867	0	0	1.37605	2.80247	LGALS3BP;CD74;ANXA2;HSPA5;ATP2A2;SRI;SOD1;KIF9;KIF3B;KIF5B;GNAS;CD9;KIF21A;TAGLN2;CALM1;MGLL;S100A10
Mitochondrial Biogenesis R-HSA-1592230	4/89	0.130546	0.23867	0	0	2.11689	4.31004	ATP5F1B;IDH2;CALM1;ATP5F1E
Cristae Formation R-HSA-8949613	2/29	0.131616	0.239257	0	0	3.32669	6.74609	ATP5F1B;ATP5F1E
PIWI-interacting RNA (piRNA) Biogenesis R-HSA-5601884	2/29	0.131616	0.239257	0	0	3.32669	6.74609	HSP90AA1;POLR2I
Peroxisomal Lipid Metabolism R-HSA-390918	2/29	0.131616	0.239257	0	0	3.32669	6.74609	ALDH3A2;SLC27A2
Signaling By TGF-beta Receptor Complex R-HSA-170834	4/91	0.138334	0.250992	0	0	2.06801	4.0907	PPP1CB;UBB;UBC;UBA52
Muscle Contraction R-HSA-397014	7/196	0.138873	0.251494	0	0	1.66873	3.29441	MYL6;ANXA1;ANXA2;FXYD3;ATP2A2;SRI;CALM1
Nonsense Mediated Decay (NMD) Independent Of Exon Junction Complex (EJC) R-HSA-975956	4/92	0.142296	0.254227	0	0	2.0444	3.98627	UPF1;PABPC1;FAU;UBA52
ARMS-mediated Activation R-HSA-170984	1/7	0.143301	0.254227	0	0	7.47592	14.5243	YWHAB
Activation Of RAC1 Downstream Of NMDARs R-HSA-9619229	1/7	0.143301	0.254227	0	0	7.47592	14.5243	CALM1
Acyl Chain Remodeling Of DAG And TAG R-HSA-1482883	1/7	0.143301	0.254227	0	0	7.47592	14.5243	MGLL
Anchoring Fibril Formation R-HSA-2214320	1/7	0.143301	0.254227	0	0	7.47592	14.5243	LAMC2
ChREBP Activates Metabolic Gene Expression R-HSA-163765	1/7	0.143301	0.254227	0	0	7.47592	14.5243	ACACA
Defective HLCS Causes Multiple Carboxylase Deficiency R-HSA-3371599	1/7	0.143301	0.254227	0	0	7.47592	14.5243	ACACA
Glycerophospholipid Catabolism R-HSA-6814848	1/7	0.143301	0.254227	0	0	7.47592	14.5243	GDE1
RUNX1 Regulates Transcription Of Genes Involved In Differentiation Of Myeloid Cells R-HSA-8939246	1/7	0.143301	0.254227	0	0	7.47592	14.5243	LGALS3
RUNX3 Regulates CDKN1A Transcription R-HSA-8941855	1/7	0.143301	0.254227	0	0	7.47592	14.5243	CDKN1A
Vitamin C (Ascorbate) Metabolism R-HSA-196836	1/7	0.143301	0.254227	0	0	7.47592	14.5243	CYB5A
Oxidative Stress Induced Senescence R-HSA-2559580	4/93	0.146303	0.25821	0	0	2.02133	3.88515	JUN;UBB;UBC;UBA52
Antigen Activates B Cell Receptor Leading To Second Messenger Generation R-HSA-983695	2/31	0.146624	0.25821	0	0	3.09695	5.94577	CLSTN1;CALM1
Pausing And Recovery Of Tat-mediated HIV Elongation R-HSA-167238	2/31	0.146624	0.25821	0	0	3.09695	5.94577	ELOB;POLR2I
Pyruvate Metabolism R-HSA-70268	2/31	0.146624	0.25821	0	0	3.09695	5.94577	LDHB;MPC2
Regulation Of Actin Dynamics For Phagocytic Cup Formation R-HSA-2029482	3/62	0.153708	0.269507	0	0	2.28509	4.27929	HSP90AA1;HSP90AB1;BAIAP2
TP53 Regulates Transcription Of DNA Repair Genes R-HSA-6796648	3/62	0.153708	0.269507	0	0	2.28509	4.27929	JUN;ELOB;POLR2I
PERK Regulates Gene Expression R-HSA-381042	2/32	0.154255	0.269507	0	0	2.99356	5.59542	HSPA5;ATF3
Drug ADME R-HSA-9748784	4/95	0.154446	0.269507	0	0	1.9767	3.6923	GUK1;GSTP1;GSTA2;CNDP2
Metabolism Of Nucleotides R-HSA-15869	4/95	0.154446	0.269507	0	0	1.9767	3.6923	GUK1;SCO2;SAMHD1;DNPH1
Cytosolic Sensors Of Pathogen-Associated DNA R-HSA-1834949	3/63	0.15895	0.276705	0	0	2.24689	4.13241	UBB;UBC;UBA52
Deubiquitination R-HSA-5688426	9/279	0.159149	0.276705	0	0	1.50257	2.7616	PSMC5;VCP;PSMB5;UBB;PSMD2;RUVBL1;UBC;UBA52;PSMB8
HIV Elongation Arrest And Recovery R-HSA-167287	2/33	0.16196	0.277677	0	0	2.89685	5.27345	ELOB;POLR2I
CREB1 Phosphorylation Thru Activation Of CaMKII/CaMKK/CaMKIV Cascasde R-HSA-442729	1/8	0.162026	0.277677	0	0	6.4076	11.6618	CALM1
Defective CHST6 Causes MCDC1 R-HSA-3656225	1/8	0.162026	0.277677	0	0	6.4076	11.6618	CHST6
Defects In Biotin (Btn) Metabolism R-HSA-3323169	1/8	0.162026	0.277677	0	0	6.4076	11.6618	ACACA
Noncanonical Activation Of NOTCH3 R-HSA-9017802	1/8	0.162026	0.277677	0	0	6.4076	11.6618	PSENEN
Synthesis Of Ketone Bodies R-HSA-77111	1/8	0.162026	0.277677	0	0	6.4076	11.6618	BDH1
Synthesis Of diphthamide-EEF2 R-HSA-5358493	1/8	0.162026	0.277677	0	0	6.4076	11.6618	EEF2
TRAIL Signaling R-HSA-75158	1/8	0.162026	0.277677	0	0	6.4076	11.6618	TNFSF10
Semaphorin Interactions R-HSA-373755	3/64	0.164246	0.280978	0	0	2.20994	3.99202	HSP90AA1;MYL6;HSP90AB1
COPI-independent Golgi-to-ER Retrograde Traffic R-HSA-6811436	2/34	0.169732	0.288304	0	0	2.80618	4.97685	DYNLL1;AGPAT3
Detoxification Of Reactive Oxygen Species R-HSA-3299685	2/34	0.169732	0.288304	0	0	2.80618	4.97685	GSTP1;SOD1
Lysosome Vesicle Biogenesis R-HSA-432720	2/34	0.169732	0.288304	0	0	2.80618	4.97685	VAMP8;HSPA8
Synthesis Of Bile Acids And Bile Salts R-HSA-192105	2/34	0.169732	0.288304	0	0	2.80618	4.97685	OSBPL6;SLC27A2
Phospholipid Metabolism R-HSA-1483257	7/208	0.171618	0.290991	0	0	1.56814	2.76382	SLC44A4;MBOAT7;CLSTN1;GDE1;TNFAIP8L1;MGLL;AGPAT3
Metabolism Of Amino Acids And Derivatives R-HSA-71291	11/364	0.17541	0.296895	0	0	1.40519	2.44592	NQO1;PSMC5;PSMB5;TSTD1;PSMD2;CKB;FAU;UBA52;OAZ1;PSMB8;AZIN1
Activation Of Ca-permeable Kainate Receptor R-HSA-451308	1/9	0.180344	0.300623	0	0	5.60636	9.6031	CALM1
CHL1 Interactions R-HSA-447041	1/9	0.180344	0.300623	0	0	5.60636	9.6031	HSPA8
Calcineurin Activates NFAT R-HSA-2025928	1/9	0.180344	0.300623	0	0	5.60636	9.6031	CALM1
Lipophagy R-HSA-9613354	1/9	0.180344	0.300623	0	0	5.60636	9.6031	HSPA8
POU5F1 (OCT4), SOX2, NANOG Repress Genes Related To Differentiation R-HSA-2892245	1/9	0.180344	0.300623	0	0	5.60636	9.6031	TSC22D1
Regulation Of Commissural Axon Pathfinding By SLIT And ROBO R-HSA-428542	1/9	0.180344	0.300623	0	0	5.60636	9.6031	NELL2
Synthesis Of 5-Eicosatetraenoic Acids R-HSA-2142688	1/9	0.180344	0.300623	0	0	5.60636	9.6031	GPX4
Type I Hemidesmosome Assembly R-HSA-446107	1/9	0.180344	0.300623	0	0	5.60636	9.6031	LAMC2
HDR Thru Homologous Recombination (HRR) R-HSA-5685942	3/67	0.180436	0.300623	0	0	2.10603	3.60631	UBB;UBC;UBA52
RHOH GTPase Cycle R-HSA-9013407	2/36	0.185454	0.307379	0	0	2.64084	4.44967	TMEM59;VCP
ROS And RNS Production In Phagocytes R-HSA-1222556	2/36	0.185454	0.307379	0	0	2.64084	4.44967	ATP6V0E1;ATP6V1D
Transcriptional Regulation By AP-2 (TFAP2) Family Of Transcription Factors R-HSA-8864260	2/36	0.185454	0.307379	0	0	2.64084	4.44967	CDKN1A;HSPD1
Phase I - Functionalization Of Compounds R-HSA-211945	4/104	0.193029	0.319382	0	0	1.79797	2.9575	HSP90AB1;CYP2S1;PTGES3;CYP4B1
Triglyceride Metabolism R-HSA-8979227	2/37	0.193391	0.319429	0	0	2.56525	4.21481	PPP1CB;MGLL
Abacavir ADME R-HSA-2161522	1/10	0.198261	0.321922	0	0	4.98318	8.06364	GUK1
Activation Of AMPK Downstream Of NMDARs R-HSA-9619483	1/10	0.198261	0.321922	0	0	4.98318	8.06364	CALM1
Activation Of AP-1 Family Of Transcription Factors R-HSA-450341	1/10	0.198261	0.321922	0	0	4.98318	8.06364	JUN
CaMK IV-mediated Phosphorylation Of CREB R-HSA-111932	1/10	0.198261	0.321922	0	0	4.98318	8.06364	CALM1
Constitutive Signaling By Overexpressed ERBB2 R-HSA-9634285	1/10	0.198261	0.321922	0	0	4.98318	8.06364	HSP90AA1
Creatine Metabolism R-HSA-71288	1/10	0.198261	0.321922	0	0	4.98318	8.06364	CKB
Ketone Body Metabolism R-HSA-74182	1/10	0.198261	0.321922	0	0	4.98318	8.06364	BDH1
MASTL Facilitates Mitotic Progression R-HSA-2465910	1/10	0.198261	0.321922	0	0	4.98318	8.06364	ENSA
Neurotransmitter Clearance R-HSA-112311	1/10	0.198261	0.321922	0	0	4.98318	8.06364	LRTOMT
STAT5 Activation Downstream Of FLT3 ITD Mutants R-HSA-9702518	1/10	0.198261	0.321922	0	0	4.98318	8.06364	CDKN1A
Diseases Of Programmed Cell Death R-HSA-9645723	3/71	0.202649	0.32849	0	0	1.98174	3.16341	YWHAE;JUN;CAPNS1
mRNA Splicing - Major Pathway R-HSA-72163	6/181	0.205297	0.332221	0	0	1.5423	2.44192	HSPA8;SF3B2;HNRNPF;HNRNPC;POLR2I;PPIL6
Phase II - Conjugation Of Compounds R-HSA-156580	4/107	0.206509	0.333619	0	0	1.74533	2.7531	UGDH;GSTP1;GSTA2;CNDP2
Metabolism Of RNA R-HSA-8953854	18/666	0.208884	0.336887	0	0	1.25398	1.9637	UPF1;HSPA8;SF3B2;YWHAB;HSPB1;PSMB8;PSMC5;PSMB5;UBB;PSMD2;HNRNPF;UBC;HNRNPC;PABPC1;FAU;POLR2I;UBA52;PPIL6
Biotin Transport And Metabolism R-HSA-196780	1/11	0.215788	0.340568	0	0	4.48463	6.877	ACACA
CASP8 Activity Is Inhibited R-HSA-5218900	1/11	0.215788	0.340568	0	0	4.48463	6.877	TNFSF10
CLEC7A (Dectin-1) Induces NFAT Activation R-HSA-5607763	1/11	0.215788	0.340568	0	0	4.48463	6.877	CALM1
CYP2E1 Reactions R-HSA-211999	1/11	0.215788	0.340568	0	0	4.48463	6.877	CYP2S1
Carnitine Metabolism R-HSA-200425	1/11	0.215788	0.340568	0	0	4.48463	6.877	MID1IP1
Dimerization Of Procaspase-8 R-HSA-69416	1/11	0.215788	0.340568	0	0	4.48463	6.877	TNFSF10
Interleukin-27 Signaling R-HSA-9020956	1/11	0.215788	0.340568	0	0	4.48463	6.877	CANX
Killing Mechanisms R-HSA-9664420	1/11	0.215788	0.340568	0	0	4.48463	6.877	JUN
Metallothioneins Bind Metals R-HSA-5661231	1/11	0.215788	0.340568	0	0	4.48463	6.877	MT2A
NOTCH4 Activation And Transmission Of Signal To Nucleus R-HSA-9013700	1/11	0.215788	0.340568	0	0	4.48463	6.877	PSENEN
Pyrimidine Salvage R-HSA-73614	1/11	0.215788	0.340568	0	0	4.48463	6.877	SCO2
Regulated Proteolysis Of p75NTR R-HSA-193692	1/11	0.215788	0.340568	0	0	4.48463	6.877	PSENEN
SARS-CoV-2 Modulates Autophagy R-HSA-9754560	1/11	0.215788	0.340568	0	0	4.48463	6.877	TUFM
Nuclear Envelope (NE) Reassembly R-HSA-2995410	3/75	0.225453	0.354745	0	0	1.87126	2.78751	TUBA1A;TUBB4B;TUBA4B
Carboxyterminal Post-Translational Modifications Of Tubulin R-HSA-8955332	2/41	0.225511	0.354745	0	0	2.30168	3.42809	TUBA1A;TUBB4B
Nonsense Mediated Decay (NMD) Enhanced By Exon Junction Complex (EJC) R-HSA-975957	4/112	0.229546	0.359741	0	0	1.6641	2.44898	UPF1;PABPC1;FAU;UBA52
Butyrophilin (BTN) Family Interactions R-HSA-8851680	1/12	0.232932	0.359741	0	0	4.07673	5.93983	BTNL9
CREB1 Phosphorylation Thru Activation Of Adenylate Cyclase R-HSA-442720	1/12	0.232932	0.359741	0	0	4.07673	5.93983	CALM1
Disorders Of Developmental Biology R-HSA-9675151	1/12	0.232932	0.359741	0	0	4.07673	5.93983	CALM1
Eicosanoids R-HSA-211979	1/12	0.232932	0.359741	0	0	4.07673	5.93983	CYP4B1
Erythropoietin Activates Phosphoinositide-3-kinase (PI3K) R-HSA-9027276	1/12	0.232932	0.359741	0	0	4.07673	5.93983	CLSTN1
Frs2-mediated Activation R-HSA-170968	1/12	0.232932	0.359741	0	0	4.07673	5.93983	YWHAB
Glutathione Synthesis And Recycling R-HSA-174403	1/12	0.232932	0.359741	0	0	4.07673	5.93983	CNDP2
Interleukin-35 Signaling R-HSA-8984722	1/12	0.232932	0.359741	0	0	4.07673	5.93983	CANX
Pyrimidine Catabolism R-HSA-73621	1/12	0.232932	0.359741	0	0	4.07673	5.93983	SCO2
Regulation Of Localization Of FOXO Transcription Factors R-HSA-9614399	1/12	0.232932	0.359741	0	0	4.07673	5.93983	YWHAB
mRNA Splicing R-HSA-72172	6/189	0.233193	0.359741	0	0	1.47427	2.14637	HSPA8;SF3B2;HNRNPF;HNRNPC;POLR2I;PPIL6
Glucagon-like Peptide-1 (GLP1) Regulates Insulin Secretion R-HSA-381676	2/42	0.233608	0.359801	0	0	2.24402	3.26306	GNAS;IQGAP1
Signaling By Insulin Receptor R-HSA-74752	3/77	0.237036	0.364494	0	0	1.82049	2.62068	ATP6V0E1;ATP6AP1;ATP6V1D
DNA Repair R-HSA-73894	9/310	0.238934	0.366824	0	0	1.34565	1.9264	VCP;UBB;CETN2;RUVBL1;UBC;ISG15;APBB1;POLR2I;UBA52
Formation Of HIV-1 Elongation Complex Containing HIV-1 Tat R-HSA-167200	2/43	0.241721	0.370509	0	0	2.18918	3.10857	ELOB;POLR2I
Cellular Response To Starvation R-HSA-9711097	5/153	0.243455	0.372572	0	0	1.51832	2.14511	ATP6V0E1;FAU;UBA52;ATP6V1D;ATF3
Degradation Of Cysteine And Homocysteine R-HSA-1614558	1/13	0.249703	0.379924	0	0	3.73681	5.18477	TSTD1
Activation Of Arylsulfatases R-HSA-1663150	1/13	0.249703	0.379924	0	0	3.73681	5.18477	ARSD
Interleukin-2 Family Signaling R-HSA-451927	2/44	0.249846	0.379924	0	0	2.13695	2.96375	CLSTN1;IL5RA
Interleukin-3, Interleukin-5 And GM-CSF Signaling R-HSA-512988	2/44	0.249846	0.379924	0	0	2.13695	2.96375	CLSTN1;IL5RA
Processing Of DNA Double-Strand Break Ends R-HSA-5693607	3/80	0.254593	0.386529	0	0	1.7493	2.3932	UBB;UBC;UBA52
Bile Acid And Bile Salt Metabolism R-HSA-194068	2/45	0.257979	0.390432	0	0	2.08714	2.82782	OSBPL6;SLC27A2
Formation Of HIV Elongation Complex In Absence Of HIV Tat R-HSA-167152	2/45	0.257979	0.390432	0	0	2.08714	2.82782	ELOB;POLR2I
Signaling By TGFB Family Members R-HSA-9006936	4/119	0.262776	0.396903	0	0	1.56225	2.08787	PPP1CB;UBB;UBC;UBA52
AKT Phosphorylates Targets In Cytosol R-HSA-198323	1/14	0.266107	0.396903	0	0	3.44919	4.56623	CDKN1A
Constitutive Signaling By EGFRvIII R-HSA-5637810	1/14	0.266107	0.396903	0	0	3.44919	4.56623	HSP90AA1
DCC Mediated Attractive Signaling R-HSA-418885	1/14	0.266107	0.396903	0	0	3.44919	4.56623	ABLIM1
Glycogen Breakdown (Glycogenolysis) R-HSA-70221	1/14	0.266107	0.396903	0	0	3.44919	4.56623	CALM1
Prolonged ERK Activation Events R-HSA-169893	1/14	0.266107	0.396903	0	0	3.44919	4.56623	YWHAB
Response To Metal Ions R-HSA-5660526	1/14	0.266107	0.396903	0	0	3.44919	4.56623	MT2A
Synthesis Of Bile Acids And Bile Salts Via 24-Hydroxycholesterol R-HSA-193775	1/14	0.266107	0.396903	0	0	3.44919	4.56623	SLC27A2
TP53 Regulates Transcription Of Genes Involved In G1 Cell Cycle Arrest R-HSA-6804116	1/14	0.266107	0.396903	0	0	3.44919	4.56623	CDKN1A
PI Metabolism R-HSA-1483255	3/82	0.266397	0.396903	0	0	1.70484	2.2551	CLSTN1;GDE1;TNFAIP8L1
Cell-Cell Communication R-HSA-1500931	4/120	0.267599	0.398075	0	0	1.5487	2.04159	CLDN3;CTNNA1;LAMC2;IQGAP1
Diseases Associated With Glycosylation Precursor Biosynthesis R-HSA-5609975	1/15	0.282154	0.413941	0	0	3.20265	4.05232	SLPI
EPHA-mediated Growth Cone Collapse R-HSA-3928663	1/15	0.282154	0.413941	0	0	3.20265	4.05232	MYL6
Fatty Acids R-HSA-211935	1/15	0.282154	0.413941	0	0	3.20265	4.05232	CYP4B1
N-Glycan Antennae Elongation R-HSA-975577	1/15	0.282154	0.413941	0	0	3.20265	4.05232	MGAT5
Prolactin Receptor Signaling R-HSA-1170546	1/15	0.282154	0.413941	0	0	3.20265	4.05232	SKP1
Response Of EIF2AK1 (HRI) To Heme Deficiency R-HSA-9648895	1/15	0.282154	0.413941	0	0	3.20265	4.05232	ATF3
Signaling By ERBB2 ECD Mutants R-HSA-9665348	1/15	0.282154	0.413941	0	0	3.20265	4.05232	HSP90AA1
Signaling By FLT3 ITD And TKD Mutants R-HSA-9703648	1/15	0.282154	0.413941	0	0	3.20265	4.05232	CDKN1A
Synthesis Of Prostaglandins (PG) And Thromboxanes (TX) R-HSA-2162123	1/15	0.282154	0.413941	0	0	3.20265	4.05232	PTGES3
Cell Junction Organization R-HSA-446728	3/86	0.290182	0.424246	0	0	1.62234	2.00724	CLDN3;CTNNA1;LAMC2
Peptide Chain Elongation R-HSA-156902	3/86	0.290182	0.424246	0	0	1.62234	2.00724	FAU;EEF2;UBA52
mRNA Splicing - Minor Pathway R-HSA-72165	2/49	0.290506	0.424246	0	0	1.90912	2.35992	SF3B2;POLR2I
Cellular Senescence R-HSA-2559583	5/165	0.293382	0.427793	0	0	1.40357	1.72117	JUN;CDKN1A;UBB;UBC;UBA52
Fcgamma Receptor (FCGR) Dependent Phagocytosis R-HSA-2029480	3/87	0.296154	0.42973	0	0	1.60295	1.95058	HSP90AA1;HSP90AB1;BAIAP2
Diseases Of Metabolism R-HSA-5668914	7/247	0.296192	0.42973	0	0	1.31067	1.59475	CHST6;SLPI;UBB;UBC;MUC15;UBA52;ACACA
Cardiac Conduction R-HSA-5576891	4/126	0.296837	0.42973	0	0	1.47208	1.78794	FXYD3;ATP2A2;SRI;CALM1
Caspase Activation Via Death Receptors In Presence Of Ligand R-HSA-140534	1/16	0.297851	0.42973	0	0	2.98899	3.62015	TNFSF10
PKA Activation In Glucagon Signaling R-HSA-164378	1/16	0.297851	0.42973	0	0	2.98899	3.62015	GNAS
Rap1 Signaling R-HSA-392517	1/16	0.297851	0.42973	0	0	2.98899	3.62015	YWHAB
NLRP3 Inflammasome R-HSA-844456	1/16	0.297851	0.42973	0	0	2.98899	3.62015	HSP90AB1
Extension Of Telomeres R-HSA-180786	2/50	0.298618	0.43019	0	0	1.86925	2.25916	RUVBL2;RUVBL1
Glycerophospholipid Biosynthesis R-HSA-1483206	4/127	0.301751	0.43395	0	0	1.46003	1.74934	SLC44A4;MBOAT7;MGLL;AGPAT3
Protein-protein Interactions At Synapses R-HSA-6794362	3/88	0.302134	0.43395	0	0	1.58401	1.89587	RTN3;HOMER2;PTPRF
Aberrant Regulation Of Mitotic G1/S Transition In Cancer Due To RB1 Defects R-HSA-9659787	1/17	0.313205	0.44383	0	0	2.80204	3.25288	CDKN1A
Acyl Chain Remodelling Of PI R-HSA-1482922	1/17	0.313205	0.44383	0	0	2.80204	3.25288	MBOAT7
Butyrate Response Factor 1 Binds And Destabilizes mRNA R-HSA-450385	1/17	0.313205	0.44383	0	0	2.80204	3.25288	YWHAB
FOXO-mediated Transcription Of Cell Cycle Genes R-HSA-9617828	1/17	0.313205	0.44383	0	0	2.80204	3.25288	CDKN1A
Formation Of Senescence-Associated Heterochromatin Foci (SAHF) R-HSA-2559584	1/17	0.313205	0.44383	0	0	2.80204	3.25288	CDKN1A
MET Activates PTK2 Signaling R-HSA-8874081	1/17	0.313205	0.44383	0	0	2.80204	3.25288	LAMC2
PKA Activation R-HSA-163615	1/17	0.313205	0.44383	0	0	2.80204	3.25288	CALM1
Purine Catabolism R-HSA-74259	1/17	0.313205	0.44383	0	0	2.80204	3.25288	DNPH1
Tristetraprolin (TTP, ZFP36) Binds And Destabilizes mRNA R-HSA-450513	1/17	0.313205	0.44383	0	0	2.80204	3.25288	YWHAB
Eukaryotic Translation Elongation R-HSA-156842	3/90	0.31411	0.44383	0	0	1.54743	1.79195	FAU;EEF2;UBA52
Regulation Of TP53 Activity Thru Phosphorylation R-HSA-6804756	3/90	0.31411	0.44383	0	0	1.54743	1.79195	UBB;UBC;UBA52
Platelet Activation, Signaling And Aggregation R-HSA-76002	7/254	0.32054	0.452249	0	0	1.27306	1.44842	LGALS3BP;HSPA5;CD9;TAGLN2;CALM1;MGLL;SOD1
Nucleotide-binding Domain, Leucine Rich Repeat Containing NLR Signaling Pathways R-HSA-168643	2/53	0.322852	0.454841	0	0	1.75903	1.98869	HSP90AB1;NLRP1
Telomere Maintenance R-HSA-157579	3/92	0.326095	0.455708	0	0	1.5125	1.69486	RUVBL2;RUVBL1;POLR2I
Defective GALNT12 Causes CRCS1 R-HSA-5083636	1/18	0.328224	0.455708	0	0	2.63708	2.93786	MUC15
Defective GALNT3 Causes HFTC R-HSA-5083625	1/18	0.328224	0.455708	0	0	2.63708	2.93786	MUC15
LDL Clearance R-HSA-8964038	1/18	0.328224	0.455708	0	0	2.63708	2.93786	LDLR
MECP2 Regulates Neuronal Receptors And Channels R-HSA-9022699	1/18	0.328224	0.455708	0	0	2.63708	2.93786	FKBP5
Metabolism Of Angiotensinogen To Angiotensins R-HSA-2022377	1/18	0.328224	0.455708	0	0	2.63708	2.93786	CTSD
Pre-NOTCH Processing In Golgi R-HSA-1912420	1/18	0.328224	0.455708	0	0	2.63708	2.93786	ATP2A2
Regulation Of Signaling By CBL R-HSA-912631	1/18	0.328224	0.455708	0	0	2.63708	2.93786	CLSTN1
Signaling By FLT3 Fusion Proteins R-HSA-9703465	1/18	0.328224	0.455708	0	0	2.63708	2.93786	CDKN1A
VEGFR2 Mediated Cell Proliferation R-HSA-5218921	1/18	0.328224	0.455708	0	0	2.63708	2.93786	CALM1
Amino Acids Regulate mTORC1 R-HSA-9639288	2/55	0.338892	0.46916	0	0	1.69247	1.83138	ATP6V0E1;ATP6V1D
Signaling By ALK Fusions And Activated Point Mutants R-HSA-9725370	2/55	0.338892	0.46916	0	0	1.69247	1.83138	KIF5B;SKP1
Defective C1GALT1C1 Causes TNPS R-HSA-5083632	1/19	0.342916	0.470649	0	0	2.49044	2.66545	MUC15
GABA Synthesis, Release, Reuptake And Degradation R-HSA-888590	1/19	0.342916	0.470649	0	0	2.49044	2.66545	HSPA8
PKA-mediated Phosphorylation Of CREB R-HSA-111931	1/19	0.342916	0.470649	0	0	2.49044	2.66545	CALM1
Prostacyclin Signaling Thru Prostacyclin Receptor R-HSA-392851	1/19	0.342916	0.470649	0	0	2.49044	2.66545	GNAS
Ras Activation Upon Ca2+ Influx Thru NMDA Receptor R-HSA-442982	1/19	0.342916	0.470649	0	0	2.49044	2.66545	CALM1
Signaling By FGFR2 IIIa TM R-HSA-8851708	1/19	0.342916	0.470649	0	0	2.49044	2.66545	POLR2I
Factors Involved In Megakaryocyte Development And Platelet Production R-HSA-983231	4/136	0.346285	0.474594	0	0	1.35986	1.44212	KIF9;KIF3B;KIF5B;KIF21A
Influenza Viral RNA Transcription And Replication R-HSA-168273	4/137	0.351251	0.480712	0	0	1.34956	1.41199	HSP90AA1;FAU;POLR2I;UBA52
Translation Initiation Complex Formation R-HSA-72649	2/57	0.354814	0.484895	0	0	1.63076	1.68973	PABPC1;FAU
Class I Peroxisomal Membrane Protein Import R-HSA-9603798	1/20	0.357287	0.486194	0	0	2.35925	2.42818	ALDH3A2
Receptor-type Tyrosine-Protein Phosphatases R-HSA-388844	1/20	0.357287	0.486194	0	0	2.35925	2.42818	PTPRF
Sema4D Induced Cell Migration And Growth-Cone Collapse R-HSA-416572	1/20	0.357287	0.486194	0	0	2.35925	2.42818	MYL6
Response Of EIF2AK4 (GCN2) To Amino Acid Deficiency R-HSA-9633012	3/98	0.361999	0.490805	0	0	1.41654	1.43937	FAU;UBA52;ATF3
Visual Phototransduction R-HSA-2187338	3/98	0.361999	0.490805	0	0	1.41654	1.43937	DHRS9;CALM1;LDLR
mRNA Activation Upon Binding Of Cap-Binding Complex And eIFs, Subsequent Binding To 43S R-HSA-72662	2/58	0.362724	0.490805	0	0	1.60156	1.62416	PABPC1;FAU
Formation Of RNA Pol II Elongation Complex R-HSA-112382	2/58	0.362724	0.490805	0	0	1.60156	1.62416	ELOB;POLR2I
Defects In Vitamin And Cofactor Metabolism R-HSA-3296482	1/21	0.371344	0.499645	0	0	2.24117	2.22016	ACACA
Negative Regulation Of NMDA Receptor-Mediated Neuronal Transmission R-HSA-9617324	1/21	0.371344	0.499645	0	0	2.24117	2.22016	CALM1
Signaling By ERBB2 TMD/JMD Mutants R-HSA-9665686	1/21	0.371344	0.499645	0	0	2.24117	2.22016	HSP90AA1
Unblocking Of NMDA Receptors, Glutamate Binding And Activation R-HSA-438066	1/21	0.371344	0.499645	0	0	2.24117	2.22016	CALM1
Transcriptional Regulation By MECP2 R-HSA-8986944	2/60	0.378432	0.508469	0	0	1.54618	1.50245	CALM1;FKBP5
Metabolism Of Vitamins And Cofactors R-HSA-196854	5/186	0.383852	0.513817	0	0	1.23939	1.18671	CYB5A;HSP90AA1;CALM1;LDLR;ACACA
Laminin Interactions R-HSA-3000157	1/22	0.385094	0.513817	0	0	2.13434	2.03673	LAMC2
Nephrin Family Interactions R-HSA-373753	1/22	0.385094	0.513817	0	0	2.13434	2.03673	IQGAP1
RA Biosynthesis Pathway R-HSA-5365859	1/22	0.385094	0.513817	0	0	2.13434	2.03673	DHRS9
RNA Polymerase III Transcription Termination R-HSA-73980	1/22	0.385094	0.513817	0	0	2.13434	2.03673	SSB
Cell-cell Junction Organization R-HSA-421270	2/61	0.386226	0.51461	0	0	1.51989	1.44592	CLDN3;CTNNA1
Transport Of Inorganic Cations/Anions And Amino Acids/Oligopeptides R-HSA-425393	3/104	0.397599	0.527356	0	0	1.33198	1.2285	SRI;CALM1;SLC7A2
Abortive Elongation Of HIV-1 Transcript In Absence Of Tat R-HSA-167242	1/23	0.398545	0.527356	0	0	2.03722	1.87411	POLR2I
Long-term Potentiation R-HSA-9620244	1/23	0.398545	0.527356	0	0	2.03722	1.87411	CALM1
Nucleotide Salvage R-HSA-8956321	1/23	0.398545	0.527356	0	0	2.03722	1.87411	SCO2
Canonical Retinoid Cycle In Rods (Twilight Vision) R-HSA-2453902	1/23	0.398545	0.527356	0	0	2.03722	1.87411	DHRS9
Integration Of Energy Metabolism R-HSA-163685	3/105	0.403485	0.533156	0	0	1.31885	1.19701	GNAS;IQGAP1;ACACA
HATs Acetylate Histones R-HSA-3214847	3/106	0.409354	0.535884	0	0	1.30598	1.16647	RUVBL2;MORF4L2;RUVBL1
DNA Double-Strand Break Repair R-HSA-5693532	4/149	0.410661	0.535884	0	0	1.23711	1.10101	UBB;UBC;APBB1;UBA52
DARPP-32 Events R-HSA-180024	1/24	0.411702	0.535884	0	0	1.94854	1.72925	CALM1
MicroRNA (miRNA) Biogenesis R-HSA-203927	1/24	0.411702	0.535884	0	0	1.94854	1.72925	POLR2I
Sema4D In Semaphorin Signaling R-HSA-400685	1/24	0.411702	0.535884	0	0	1.94854	1.72925	MYL6
Signaling By ERBB2 KD Mutants R-HSA-9664565	1/24	0.411702	0.535884	0	0	1.94854	1.72925	HSP90AA1
Signaling By Erythropoietin R-HSA-9006335	1/24	0.411702	0.535884	0	0	1.94854	1.72925	CLSTN1
Synthesis Of Bile Acids And Bile Salts Via 7Alpha-Hydroxycholesterol R-HSA-193368	1/24	0.411702	0.535884	0	0	1.94854	1.72925	SLC27A2
Synthesis Of Very Long-Chain Fatty acyl-CoAs R-HSA-75876	1/24	0.411702	0.535884	0	0	1.94854	1.72925	HACD3
Xenobiotics R-HSA-211981	1/24	0.411702	0.535884	0	0	1.94854	1.72925	CYP2S1
mTORC1-mediated Signaling R-HSA-166208	1/24	0.411702	0.535884	0	0	1.94854	1.72925	YWHAB
Cytochrome P450 - Arranged By Substrate Type R-HSA-211897	2/65	0.416953	0.541248	0	0	1.4231	1.2449	CYP2S1;CYP4B1
FOXO-mediated Transcription R-HSA-9614085	2/65	0.416953	0.541248	0	0	1.4231	1.2449	CDKN1A;YWHAB
L13a-mediated Translational Silencing Of Ceruloplasmin Expression R-HSA-156827	3/108	0.421037	0.545073	0	0	1.28097	1.10809	PABPC1;FAU;UBA52
SRP-dependent Cotranslational Protein Targeting To Membrane R-HSA-1799339	3/108	0.421037	0.545073	0	0	1.28097	1.10809	FAU;SRP14;UBA52
Deadenylation Of mRNA R-HSA-429947	1/25	0.424572	0.545227	0	0	1.86726	1.59963	PABPC1
Fertilization R-HSA-1187000	1/25	0.424572	0.545227	0	0	1.86726	1.59963	CD9
Glucuronidation R-HSA-156588	1/25	0.424572	0.545227	0	0	1.86726	1.59963	UGDH
Signaling By ERBB2 In Cancer R-HSA-1227990	1/25	0.424572	0.545227	0	0	1.86726	1.59963	HSP90AA1
TRAF6 Mediated NF-kB Activation R-HSA-933542	1/25	0.424572	0.545227	0	0	1.86726	1.59963	SAA2
Termination Of O-glycan Biosynthesis R-HSA-977068	1/25	0.424572	0.545227	0	0	1.86726	1.59963	MUC15
Degradation Of Extracellular Matrix R-HSA-1474228	3/109	0.426851	0.54742	0	0	1.26882	1.08018	CAPNS1;LAMC2;CTSD
Processing Of Capped Intron-Containing Pre-mRNA R-HSA-72203	6/242	0.435218	0.556175	0	0	1.14006	0.948422	HSPA8;SF3B2;HNRNPF;HNRNPC;POLR2I;PPIL6
Caspase Activation Via Extrinsic Apoptotic Signaling Pathway R-HSA-5357769	1/26	0.43716	0.556175	0	0	1.79248	1.48319	TNFSF10
Constitutive Signaling By AKT1 E17K In Cancer R-HSA-5674400	1/26	0.43716	0.556175	0	0	1.79248	1.48319	CDKN1A
N-glycan Antennae Elongation In medial/trans-Golgi R-HSA-975576	1/26	0.43716	0.556175	0	0	1.79248	1.48319	MGAT5
Sulfur Amino Acid Metabolism R-HSA-1614635	1/26	0.43716	0.556175	0	0	1.79248	1.48319	TSTD1
Synthesis Of IP3 And IP4 In Cytosol R-HSA-1855204	1/26	0.43716	0.556175	0	0	1.79248	1.48319	CALM1
Transcription Of HIV Genome R-HSA-167172	2/69	0.446885	0.566574	0	0	1.33786	1.07759	ELOB;POLR2I
ATF4 Activates Genes In Response To Endoplasmic Reticulum Stress R-HSA-380994	1/27	0.449474	0.566574	0	0	1.72345	1.3782	ATF3
CREB1 Phosphorylation Thru NMDA Receptor-Mediated Activation Of RAS Signaling R-HSA-442742	1/27	0.449474	0.566574	0	0	1.72345	1.3782	CALM1
Effects Of PIP2 Hydrolysis R-HSA-114508	1/27	0.449474	0.566574	0	0	1.72345	1.3782	MGLL
Insulin Processing R-HSA-264876	1/27	0.449474	0.566574	0	0	1.72345	1.3782	KIF5B
RNA Pol II CTD Phosphorylation And Interaction With CE R-HSA-77075	1/27	0.449474	0.566574	0	0	1.72345	1.3782	POLR2I
Synthesis Of PC R-HSA-1483191	1/27	0.449474	0.566574	0	0	1.72345	1.3782	SLC44A4
Leishmania Infection R-HSA-9658195	6/247	0.454502	0.572158	0	0	1.11612	0.880117	C3;JUN;HSP90AB1;GNAS;CALM1;BAIAP2
HDR Thru Homologous Recombination (HRR) Or Single Strand Annealing (SSA) R-HSA-5693567	3/114	0.45559	0.572775	0	0	1.21136	0.952325	UBB;UBC;UBA52
Interconversion Of Nucleotide Di- And Triphosphates R-HSA-499943	1/28	0.46152	0.577955	0	0	1.65953	1.2832	GUK1
Keratan Sulfate Biosynthesis R-HSA-2022854	1/28	0.46152	0.577955	0	0	1.65953	1.2832	CHST6
MET Promotes Cell Motility R-HSA-8875878	1/28	0.46152	0.577955	0	0	1.65953	1.2832	LAMC2
Cap-dependent Translation Initiation R-HSA-72737	3/116	0.466917	0.583951	0	0	1.1898	0.906153	PABPC1;FAU;UBA52
Activation Of Kainate Receptors Upon Glutamate Binding R-HSA-451326	1/29	0.473302	0.586576	0	0	1.60018	1.19697	CALM1
Adherens Junctions Interactions R-HSA-418990	1/29	0.473302	0.586576	0	0	1.60018	1.19697	CTNNA1
Dectin-2 Family R-HSA-5621480	1/29	0.473302	0.586576	0	0	1.60018	1.19697	MUC15
FCERI Mediated Ca+2 Mobilization R-HSA-2871809	1/29	0.473302	0.586576	0	0	1.60018	1.19697	CALM1
FCERI Mediated MAPK Activation R-HSA-2871796	1/29	0.473302	0.586576	0	0	1.60018	1.19697	JUN
Myogenesis R-HSA-525793	1/29	0.473302	0.586576	0	0	1.60018	1.19697	CTNNA1
mRNA Capping R-HSA-72086	1/29	0.473302	0.586576	0	0	1.60018	1.19697	POLR2I
Extra-nuclear Estrogen Signaling R-HSA-9009391	2/73	0.475938	0.589081	0	0	1.26223	0.937166	HSP90AA1;CALM1
Chromosome Maintenance R-HSA-73886	3/118	0.478139	0.591042	0	0	1.16898	0.862539	RUVBL2;RUVBL1;POLR2I
Homology Directed Repair R-HSA-5693538	3/119	0.483709	0.596231	0	0	1.15885	0.841638	UBB;UBC;UBA52
MAPK Targets/ Nuclear Events Mediated By MAP Kinases R-HSA-450282	1/30	0.484827	0.596231	0	0	1.54492	1.11847	JUN
Tight Junction Interactions R-HSA-420029	1/30	0.484827	0.596231	0	0	1.54492	1.11847	CLDN3
Transcriptional Regulation Of Pluripotent Stem Cells R-HSA-452723	1/30	0.484827	0.596231	0	0	1.54492	1.11847	TSC22D1
Regulation Of MECP2 Expression And Activity R-HSA-9022692	1/31	0.4961	0.609313	0	0	1.49335	1.0468	CALM1
G2/M DNA Damage Checkpoint R-HSA-69473	2/77	0.504045	0.617317	0	0	1.19467	0.818453	YWHAE;YWHAB
Regulation Of Insulin Secretion R-HSA-422356	2/77	0.504045	0.617317	0	0	1.19467	0.818453	GNAS;IQGAP1
Cargo Concentration In ER R-HSA-5694530	1/32	0.507128	0.617317	0	0	1.4451	0.981214	CD59
Glucagon Signaling In Metabolic Regulation R-HSA-163359	1/32	0.507128	0.617317	0	0	1.4451	0.981214	GNAS
Inactivation, Recovery And Regulation Of Phototransduction Cascade R-HSA-2514859	1/32	0.507128	0.617317	0	0	1.4451	0.981214	CALM1
Nuclear Signaling By ERBB4 R-HSA-1251985	1/32	0.507128	0.617317	0	0	1.4451	0.981214	PSENEN
Phase 0 - Rapid Depolarisation R-HSA-5576892	1/32	0.507128	0.617317	0	0	1.4451	0.981214	CALM1
Pre-NOTCH Expression And Processing R-HSA-1912422	2/78	0.510918	0.621142	0	0	1.17889	0.791676	JUN;ATP2A2
Amino Acid Transport Across Plasma Membrane R-HSA-352230	1/33	0.517914	0.623319	0	0	1.39987	0.921039	SLC7A2
CaM Pathway R-HSA-111997	1/33	0.517914	0.623319	0	0	1.39987	0.921039	CALM1
FGFR2 Mutant Receptor Activation R-HSA-1839126	1/33	0.517914	0.623319	0	0	1.39987	0.921039	POLR2I
Formation Of Early Elongation Complex R-HSA-113418	1/33	0.517914	0.623319	0	0	1.39987	0.921039	POLR2I
Glucagon-type Ligand Receptors R-HSA-420092	1/33	0.517914	0.623319	0	0	1.39987	0.921039	GNAS
Keratan Sulfate/Keratin Metabolism R-HSA-1638074	1/33	0.517914	0.623319	0	0	1.39987	0.921039	CHST6
Signaling To ERKs R-HSA-187687	1/33	0.517914	0.623319	0	0	1.39987	0.921039	YWHAB
Phototransduction Cascade R-HSA-2514856	1/33	0.517914	0.623319	0	0	1.39987	0.921039	CALM1
COPI-mediated Anterograde Transport R-HSA-6807878	2/80	0.524476	0.629634	0	0	1.14854	0.741218	CD59;DYNLL1
RNA Polymerase II Pre-transcription Events R-HSA-674695	2/80	0.524476	0.629634	0	0	1.14854	0.741218	ELOB;POLR2I
Ca-dependent Events R-HSA-111996	1/35	0.538786	0.646003	0	0	1.31739	0.814724	CALM1
Aberrant Regulation Of Mitotic Cell Cycle Due To RB1 Defects R-HSA-9687139	1/36	0.548881	0.655646	0	0	1.27969	0.76765	CDKN1A
Mitochondrial Fatty Acid Beta-Oxidation R-HSA-77289	1/36	0.548881	0.655646	0	0	1.27969	0.76765	DBI
RHO GTPases Activate WASPs And WAVEs R-HSA-5663213	1/36	0.548881	0.655646	0	0	1.27969	0.76765	BAIAP2
Early SARS-CoV-2 Infection Events R-HSA-9772572	1/37	0.558756	0.665781	0	0	1.24407	0.724105	VCP
RHOV GTPase Cycle R-HSA-9013424	1/37	0.558756	0.665781	0	0	1.24407	0.724105	IQGAP1
Diseases Of Mitotic Cell Cycle R-HSA-9675126	1/38	0.568415	0.675609	0	0	1.21039	0.683754	CDKN1A
FCGR3A-mediated IL10 Synthesis R-HSA-9664323	1/38	0.568415	0.675609	0	0	1.21039	0.683754	CALM1
DAG And IP3 Signaling R-HSA-1489509	1/39	0.577863	0.684292	0	0	1.17848	0.646299	CALM1
RHOU GTPase Cycle R-HSA-9013420	1/39	0.577863	0.684292	0	0	1.17848	0.646299	IQGAP1
Synthesis Of PA R-HSA-1483166	1/39	0.577863	0.684292	0	0	1.17848	0.646299	AGPAT3
Translation R-HSA-72766	6/281	0.579742	0.68567	0	0	0.976402	0.532307	PABPC1;FAU;SRP14;EEF2;UBA52;TUFM
Peptide Hormone Metabolism R-HSA-2980736	2/89	0.582286	0.686983	0	0	1.02925	0.556612	KIF5B;CTSD
RAB GEFs Exchange GTP For GDP On RABs R-HSA-8876198	2/89	0.582286	0.686983	0	0	1.02925	0.556612	YWHAE;GDI2
Collagen Degradation R-HSA-1442490	1/40	0.587104	0.687401	0	0	1.1482	0.611477	CTSD
Diseases Associated With Glycosaminoglycan Metabolism R-HSA-3560782	1/40	0.587104	0.687401	0	0	1.1482	0.611477	CHST6
RET Signaling R-HSA-8853659	1/40	0.587104	0.687401	0	0	1.1482	0.611477	CLSTN1
RNA Polymerase III Abortive And Retractive Initiation R-HSA-749476	1/40	0.587104	0.687401	0	0	1.1482	0.611477	SSB
Collagen Formation R-HSA-1474290	2/90	0.588381	0.687401	0	0	1.0175	0.539664	P4HA2;LAMC2
Eukaryotic Translation Termination R-HSA-72764	2/90	0.588381	0.687401	0	0	1.0175	0.539664	FAU;UBA52
Selenocysteine Synthesis R-HSA-2408557	2/90	0.588381	0.687401	0	0	1.0175	0.539664	FAU;UBA52
Viral mRNA Translation R-HSA-192823	2/90	0.588381	0.687401	0	0	1.0175	0.539664	FAU;UBA52
Metabolism Of Carbohydrates R-HSA-71387	6/285	0.593537	0.691412	0	0	0.962203	0.501939	CHST6;PKM;UBB;UBC;CALM1;UBA52
Activation Of HOX Genes During Differentiation R-HSA-5619507	2/91	0.59441	0.691412	0	0	1.00602	0.523317	JUN;POLR2I
EPH-Ephrin Signaling R-HSA-2682334	2/91	0.59441	0.691412	0	0	1.00602	0.523317	PSENEN;MYL6
MTOR Signaling R-HSA-165159	1/41	0.596144	0.691412	0	0	1.11944	0.579055	YWHAB
Non-integrin membrane-ECM Interactions R-HSA-3000171	1/41	0.596144	0.691412	0	0	1.11944	0.579055	LAMC2
Signaling By Retinoic Acid R-HSA-5362517	1/41	0.596144	0.691412	0	0	1.11944	0.579055	DHRS9
Intra-Golgi Traffic R-HSA-6811438	1/42	0.604987	0.697445	0	0	1.09208	0.548823	RAB36
NS1 Mediated Effects On Host Pathways R-HSA-168276	1/42	0.604987	0.697445	0	0	1.09208	0.548823	ISG15
RHOF GTPase Cycle R-HSA-9035034	1/42	0.604987	0.697445	0	0	1.09208	0.548823	BASP1
Signaling By FGFR2 In Disease R-HSA-5655253	1/42	0.604987	0.697445	0	0	1.09208	0.548823	POLR2I
Vasopressin Regulates Renal Water Homeostasis Via Aquaporins R-HSA-432040	1/42	0.604987	0.697445	0	0	1.09208	0.548823	GNAS
Unattached Kinetochores Signal Amplification Via A MAD2 Inhibitory Signal R-HSA-141444	2/93	0.606268	0.698083	0	0	0.983807	0.492329	NUDC;DYNLL1
Diseases Of Glycosylation R-HSA-3781865	3/143	0.607651	0.698836	0	0	0.959003	0.477731	CHST6;SLPI;MUC15
Generic Transcription Pathway R-HSA-212436	25/1190	0.610482	0.701249	0	0	0.958269	0.472912	YWHAE;CDKN1A;COX7B;YWHAB;COX4I1;COX5B;COX7C;HSPD1;LGALS3;PSMB5;UBB;PSMD2;UBC;ELOB;POLR2I;ZNF664;SKP1;COX8A;JUN;PSMB8;PSMC5;SCO2;CALM1;UBA52;FKBP5
GPER1 Signaling R-HSA-9634597	1/43	0.613636	0.702345	0	0	1.06602	0.520596	GNAS
Retinoid Metabolism And Transport R-HSA-975634	1/43	0.613636	0.702345	0	0	1.06602	0.520596	LDLR
SUMOylation Of Transcription Cofactors R-HSA-3899300	1/43	0.613636	0.702345	0	0	1.06602	0.520596	PARK7
RHOA GTPase Cycle R-HSA-8980692	3/147	0.626287	0.715971	0	0	0.932172	0.436206	ATP6AP1;IQGAP1;KTN1
EML4 And NUDC In Mitotic Spindle Formation R-HSA-9648025	2/97	0.629193	0.718435	0	0	0.94219	0.436533	NUDC;DYNLL1
Glycosphingolipid Metabolism R-HSA-1660662	1/45	0.630371	0.718923	0	0	1.01746	0.469504	ARSD
Formation Of A Pool Of Free 40S Subunits R-HSA-72689	2/98	0.63476	0.722909	0	0	0.932328	0.423751	FAU;UBA52
CDC42 GTPase Cycle R-HSA-9013148	3/149	0.635375	0.722909	0	0	0.919307	0.416943	IQGAP1;BAIAP2;KTN1
HIV Transcription Initiation R-HSA-167161	1/46	0.638466	0.725564	0	0	0.994801	0.446354	POLR2I
L1CAM Interactions R-HSA-373760	2/99	0.640261	0.726741	0	0	0.922669	0.411399	HSPA8;CD24
G Alpha (Z) Signaling Events R-HSA-418597	1/47	0.646384	0.728512	0	0	0.973125	0.424635	GNAS
Metabolism Of Fat-Soluble Vitamins R-HSA-6806667	1/47	0.646384	0.728512	0	0	0.973125	0.424635	LDLR
PLC Beta Mediated Events R-HSA-112043	1/47	0.646384	0.728512	0	0	0.973125	0.424635	CALM1
SARS-CoV-2 Modulates Host Translation Machinery R-HSA-9754678	1/47	0.646384	0.728512	0	0	0.973125	0.424635	FAU
SUMOylation Of RNA Binding Proteins R-HSA-4570464	1/47	0.646384	0.728512	0	0	0.973125	0.424635	HNRNPC
Viral Messenger RNA Synthesis R-HSA-168325	1/47	0.646384	0.728512	0	0	0.973125	0.424635	POLR2I
Inhibition Of DNA Recombination At Telomere R-HSA-9670095	1/48	0.654128	0.734648	0	0	0.952372	0.404236	POLR2I
Inositol Phosphate Metabolism R-HSA-1483249	1/48	0.654128	0.734648	0	0	0.952372	0.404236	CALM1
Retrograde Transport At Trans-Golgi-Network R-HSA-6811440	1/48	0.654128	0.734648	0	0	0.952372	0.404236	SYS1
EPH-ephrin Mediated Repulsion Of Cells R-HSA-3928665	1/49	0.661704	0.740552	0	0	0.932483	0.385057	PSENEN
Netrin-1 Signaling R-HSA-373752	1/49	0.661704	0.740552	0	0	0.932483	0.385057	ABLIM1
TP53 Regulates Transcription Of Cell Cycle Genes R-HSA-6791312	1/49	0.661704	0.740552	0	0	0.932483	0.385057	CDKN1A
Aquaporin-mediated Transport R-HSA-445717	1/50	0.669114	0.745655	0	0	0.913406	0.367008	GNAS
Formation Of Ternary Complex, And Subsequently, 43S Complex R-HSA-72695	1/50	0.669114	0.745655	0	0	0.913406	0.367008	FAU
Neurotransmitter Release Cycle R-HSA-112310	1/50	0.669114	0.745655	0	0	0.913406	0.367008	HSPA8
Keratinization R-HSA-6805567	4/208	0.669377	0.745655	0	0	0.876647	0.351893	KRT19;KRT18;CAPNS1;KRT8
Regulation Of TP53 Activity R-HSA-5633007	3/157	0.670172	0.745673	0	0	0.871192	0.348669	UBB;UBC;UBA52
PI3K/AKT Signaling In Cancer R-HSA-2219528	2/105	0.671903	0.746732	0	0	0.868653	0.345412	CDKN1A;CLSTN1
Synthesis Of PIPs At Plasma Membrane R-HSA-1660499	1/51	0.676362	0.750602	0	0	0.895092	0.350005	CLSTN1
Resolution Of Sister Chromatid Cohesion R-HSA-2500257	2/106	0.676952	0.750602	0	0	0.860256	0.335633	NUDC;DYNLL1
G-protein Mediated Events R-HSA-112040	1/52	0.683451	0.756932	0	0	0.877496	0.333975	CALM1
Gene Silencing By RNA R-HSA-211000	2/108	0.68686	0.759829	0	0	0.843938	0.317004	HSP90AA1;POLR2I
Deposition Of New CENPA-containing Nucleosomes At Centromere R-HSA-606279	1/53	0.690386	0.762848	0	0	0.860577	0.318848	RUVBL1
GTP Hydrolysis And Joining Of 60S Ribosomal Subunit R-HSA-72706	2/109	0.69172	0.763443	0	0	0.836008	0.30813	FAU;UBA52
Mitotic Spindle Checkpoint R-HSA-69618	2/110	0.696518	0.767853	0	0	0.828225	0.299537	NUDC;DYNLL1
Transport To Golgi And Subsequent Modification R-HSA-948021	3/164	0.698576	0.769236	0	0	0.833014	0.298812	MGAT5;CD59;DYNLL1
Deadenylation-dependent mRNA Decay R-HSA-429914	1/56	0.710293	0.781241	0	0	0.813511	0.278284	PABPC1
SUMO E3 Ligases SUMOylate Target Proteins R-HSA-3108232	3/168	0.713955	0.783724	0	0	0.812652	0.273811	CETN2;PARK7;HNRNPC
Selenoamino Acid Metabolism R-HSA-2408522	2/114	0.715094	0.783724	0	0	0.798481	0.267763	FAU;UBA52
Assembly Of Collagen Fibrils And Other Multimeric Structures R-HSA-2022090	1/57	0.716641	0.783724	0	0	0.798943	0.266192	LAMC2
Neurexins And Neuroligins R-HSA-6794361	1/57	0.716641	0.783724	0	0	0.798943	0.266192	HOMER2
Ribosomal Scanning And Start Codon Recognition R-HSA-72702	1/57	0.716641	0.783724	0	0	0.798943	0.266192	FAU
PPARA Activates Gene Expression R-HSA-1989781	2/116	0.72402	0.79089	0	0	0.784392	0.253309	THRAP3;FDFT1
O-linked Glycosylation Of Mucins R-HSA-913709	1/59	0.728923	0.793532	0	0	0.771314	0.243879	MUC15
RHOQ GTPase Cycle R-HSA-9013406	1/59	0.728923	0.793532	0	0	0.771314	0.243879	IQGAP1
Transcriptional Regulation Of Granulopoiesis R-HSA-9616222	1/59	0.728923	0.793532	0	0	0.771314	0.243879	CDKN1A
Regulation Of Lipid Metabolism By PPARalpha R-HSA-400206	2/118	0.732708	0.796371	0	0	0.770789	0.239722	THRAP3;FDFT1
FCGR3A-mediated Phagocytosis R-HSA-9664422	1/60	0.734864	0.796371	0	0	0.758202	0.233579	BAIAP2
Formation Of beta-catenin:TCF Transactivating Complex R-HSA-201722	1/60	0.734864	0.796371	0	0	0.758202	0.233579	RUVBL1
HDACs Deacetylate Histones R-HSA-3214815	1/60	0.734864	0.796371	0	0	0.758202	0.233579	SAP18
SUMOylation R-HSA-2990846	3/174	0.73588	0.796371	0	0	0.783895	0.240412	CETN2;PARK7;HNRNPC
RHO GTPases Activate Formins R-HSA-5663220	2/119	0.736964	0.796371	0	0	0.764162	0.233234	NUDC;DYNLL1
Ca2+ Pathway R-HSA-4086398	1/61	0.740675	0.796371	0	0	0.745528	0.223803	CALM1
DNA Damage/Telomere Stress Induced Senescence R-HSA-2559586	1/61	0.740675	0.796371	0	0	0.745528	0.223803	CDKN1A
Post NMDA Receptor Activation Events R-HSA-438064	1/61	0.740675	0.796371	0	0	0.745528	0.223803	CALM1
Regulation Of PTEN Gene Transcription R-HSA-8943724	1/61	0.740675	0.796371	0	0	0.745528	0.223803	JUN
Signaling By FGFR In Disease R-HSA-1226099	1/61	0.740675	0.796371	0	0	0.745528	0.223803	POLR2I
Pre-NOTCH Transcription And Translation R-HSA-1912408	1/62	0.746358	0.800684	0	0	0.733268	0.214517	JUN
RAB Geranylgeranylation R-HSA-8873719	1/62	0.746358	0.800684	0	0	0.733268	0.214517	RAB36
Metabolism Of Water-Soluble Vitamins And Cofactors R-HSA-196849	2/122	0.749388	0.801625	0	0	0.744943	0.214914	CYB5A;ACACA
Rab Regulation Of Trafficking R-HSA-9007101	2/122	0.749388	0.801625	0	0	0.744943	0.214914	YWHAE;GDI2
RAC1 GTPase Cycle R-HSA-9013149	3/178	0.749746	0.801625	0	0	0.76582	0.220572	IQGAP1;BAIAP2;KTN1
Synthesis Of Substrates In N-glycan Biosythesis R-HSA-446219	1/63	0.751917	0.803051	0	0	0.721404	0.205693	SLPI
Chromatin Modifying Enzymes R-HSA-3247509	4/238	0.766802	0.818036	0	0	0.763072	0.202616	RUVBL2;MORF4L2;RUVBL1;SAP18
COPII-mediated Vesicle Transport R-HSA-204005	1/66	0.767876	0.818271	0	0	0.688003	0.18172	CD59
Collagen Biosynthesis And Modifying Enzymes R-HSA-1650814	1/67	0.772965	0.822778	0	0	0.677544	0.174482	P4HA2
Gene Expression (Transcription) R-HSA-74160	28/1449	0.778243	0.827477	0	0	0.874029	0.219133	YWHAE;CDKN1A;COX7B;YWHAB;COX4I1;COX5B;COX7C;HSPD1;LGALS3;PSMB5;UBB;PSMD2;UBC;SAP18;ELOB;POLR2I;ZNF664;SKP1;COX8A;JUN;HSP90AA1;SSB;PSMB8;PSMC5;SCO2;CALM1;UBA52;FKBP5
Diseases Associated With O-glycosylation Of Proteins R-HSA-3906995	1/69	0.782811	0.83049	0	0	0.657549	0.16101	MUC15
Glycolysis R-HSA-70171	1/69	0.782811	0.83049	0	0	0.657549	0.16101	PKM
RNA Polymerase II Transcription R-HSA-73857	25/1312	0.789648	0.836652	0	0	0.861679	0.203501	YWHAE;CDKN1A;COX7B;YWHAB;COX4I1;COX5B;COX7C;HSPD1;LGALS3;PSMB5;UBB;PSMD2;UBC;ELOB;POLR2I;ZNF664;SKP1;COX8A;JUN;PSMB8;PSMC5;SCO2;CALM1;UBA52;FKBP5
ER To Golgi Anterograde Transport R-HSA-199977	2/133	0.790709	0.836652	0	0	0.682004	0.160152	CD59;DYNLL1
SLC-mediated Transmembrane Transport R-HSA-425407	4/247	0.791238	0.836652	0	0	0.734468	0.17198	SLC44A4;SRI;CALM1;SLC7A2
RHOC GTPase Cycle R-HSA-9013106	1/73	0.801243	0.845308	0	0	0.620891	0.137584	IQGAP1
Peptide Ligand-Binding Receptors R-HSA-375276	3/196	0.805046	0.845308	0	0	0.693751	0.150444	C3;ANXA1;SAA2
Activation Of NMDA Receptors And Postsynaptic Events R-HSA-442755	1/74	0.805601	0.845308	0	0	0.612354	0.13237	CALM1
Formation Of Cornified Envelope R-HSA-6809371	1/74	0.805601	0.845308	0	0	0.612354	0.13237	CAPNS1
NoRC Negatively Regulates rRNA Expression R-HSA-427413	1/74	0.805601	0.845308	0	0	0.612354	0.13237	SAP18
RHOG GTPase Cycle R-HSA-9013408	1/74	0.805601	0.845308	0	0	0.612354	0.13237	KTN1
RNA Polymerase II Transcribes snRNA Genes R-HSA-6807505	1/74	0.805601	0.845308	0	0	0.612354	0.13237	POLR2I
SUMOylation Of DNA Damage Response And Repair Proteins R-HSA-3108214	1/76	0.814035	0.852257	0	0	0.595963	0.122621	CETN2
Transcriptional Regulation By Small RNAs R-HSA-5578749	1/76	0.814035	0.852257	0	0	0.595963	0.122621	POLR2I
G Alpha (I) Signaling Events R-HSA-418594	5/312	0.814893	0.852257	0	0	0.725962	0.148603	C3;ANXA1;GNAS;SAA2;CALM1
Biosynthesis Of N-glycan Precursor (Dolichol LLO) And Transfer To Protein R-HSA-446193	1/77	0.818114	0.853761	0	0	0.588092	0.118062	SLPI
Negative Epigenetic Regulation Of rRNA Expression R-HSA-5250941	1/77	0.818114	0.853761	0	0	0.588092	0.118062	SAP18
Constitutive Signaling By Aberrant PI3K In Cancer R-HSA-2219530	1/78	0.822103	0.856991	0	0	0.580424	0.113699	CLSTN1
Mitochondrial Translation Elongation R-HSA-5389840	1/82	0.837207	0.871787	0	0	0.551648	0.0980189	TUFM
Transcriptional Regulation Of White Adipocyte Differentiation R-HSA-381340	1/84	0.844272	0.87819	0	0	0.5383	0.0911236	THRAP3
G Alpha (Q) Signaling Events R-HSA-416476	3/212	0.845226	0.878228	0	0	0.640112	0.107636	ANXA1;SAA2;MGLL
Neuronal System R-HSA-112316	6/386	0.850858	0.882346	0	0	0.70276	0.113503	RTN3;HSPA8;LRTOMT;HOMER2;CALM1;PTPRF
Transport Of Bile Salts And Organic Acids, Metal Ions And Amine Compounds R-HSA-425366	1/86	0.851031	0.882346	0	0	0.52558	0.0847794	SLC44A4
RAC2 GTPase Cycle R-HSA-9013404	1/87	0.8543	0.884778	0	0	0.519442	0.0817979	IQGAP1
Mitochondrial Translation R-HSA-5368287	1/88	0.857498	0.886173	0	0	0.513445	0.0789354	TUFM
Opioid Signaling R-HSA-111885	1/88	0.857498	0.886173	0	0	0.513445	0.0789354	CALM1
Antimicrobial Peptides R-HSA-6803157	1/89	0.860625	0.887491	0	0	0.507584	0.0761866	LCN2
Glucose Metabolism R-HSA-70326	1/89	0.860625	0.887491	0	0	0.507584	0.0761866	PKM
Class B/2 (Secretin Family Receptors) R-HSA-373080	1/92	0.869602	0.894822	0	0	0.490775	0.0685708	GNAS
Post-translational Modification: Synthesis Of GPI-anchored Proteins R-HSA-163125	1/92	0.869602	0.894822	0	0	0.490775	0.0685708	PSCA
RAC3 GTPase Cycle R-HSA-9013423	1/93	0.872465	0.896804	0	0	0.485416	0.0662268	BAIAP2
Anti-inflammatory Response Favoring Leishmania Infection R-HSA-9662851	2/165	0.87867	0.902214	0	0	0.547211	0.0707795	GNAS;CALM1
HCMV Early Events R-HSA-9609690	1/96	0.880681	0.903311	0	0	0.470014	0.05972	DYNLL1
Extracellular Matrix Organization R-HSA-1474244	4/291	0.882561	0.904272	0	0	0.62045	0.0775109	CAPNS1;P4HA2;LAMC2;CTSD
PI5P, PP2A And IER3 Regulate PI3K/AKT Signaling R-HSA-6811558	1/106	0.90444	0.925482	0	0	0.425033	0.04269	CLSTN1
Major Pathway Of rRNA Processing In Nucleolus And Cytosol R-HSA-6791226	2/179	0.905195	0.925482	0	0	0.503565	0.0501575	FAU;UBA52
O-linked Glycosylation R-HSA-5173105	1/107	0.906539	0.925797	0	0	0.421001	0.0413092	MUC15
Transmission Across Chemical Synapses R-HSA-112315	3/246	0.907436	0.925797	0	0	0.549582	0.0533821	HSPA8;LRTOMT;CALM1
Mitotic Prophase R-HSA-68875	1/112	0.916364	0.933798	0	0	0.401934	0.0351055	ENSA
Negative Regulation Of PI3K/AKT Network R-HSA-199418	1/113	0.918202	0.933798	0	0	0.398325	0.0339923	CLSTN1
Reproduction R-HSA-1474165	1/113	0.918202	0.933798	0	0	0.398325	0.0339923	CD9
Signaling By NTRK1 (TRKA) R-HSA-187037	1/114	0.919999	0.93437	0	0	0.39478	0.0329177	YWHAB
rRNA Processing In Nucleus And Cytosol R-HSA-8868773	2/189	0.920715	0.93437	0	0	0.476391	0.0393522	FAU;UBA52
Epigenetic Regulation Of Gene Expression R-HSA-212165	1/116	0.923477	0.936181	0	0	0.387874	0.0308786	SAP18
Glycosaminoglycan Metabolism R-HSA-1630316	1/120	0.929986	0.941782	0	0	0.374759	0.0272023	CHST6
HCMV Infection R-HSA-9609646	1/121	0.931525	0.942345	0	0	0.371617	0.0263598	DYNLL1
rRNA Processing R-HSA-72312	2/199	0.933823	0.943673	0	0	0.451975	0.0309461	FAU;UBA52
ADORA2B Mediated Anti-Inflammatory Cytokine Production R-HSA-9660821	1/131	0.945175	0.954139	0	0	0.342855	0.019332	GNAS
Signaling By NTRKs R-HSA-166520	1/132	0.946381	0.95435	0	0	0.34022	0.0187497	YWHAB
Cell Surface Interactions At Vascular Wall R-HSA-202733	1/134	0.948713	0.955697	0	0	0.335069	0.0176409	CD74
G Alpha (S) Signaling Events R-HSA-418555	1/153	0.966396	0.972487	0	0	0.292899	0.0100117	GNAS
Class A/1 (Rhodopsin-like Receptors) R-HSA-373076	3/327	0.975384	0.980501	0	0	0.410458	0.0102303	C3;ANXA1;SAA2
Neurotransmitter Receptors And Postsynaptic Signal Transmission R-HSA-112314	1/182	0.982388	0.986507	0	0	0.245603	0.00436409	CALM1
GPCR Ligand Binding R-HSA-500792	4/458	0.990859	0.993971	0	0	0.388825	0.00357069	C3;ANXA1;GNAS;SAA2
GPCR Downstream Signaling R-HSA-388396	6/619	0.993483	0.995561	0	0	0.430351	0.00281381	C3;ANXA1;GNAS;SAA2;CALM1;MGLL
Signaling By GPCR R-HSA-372790	6/689	0.997803	0.998845	0	0	0.384818	0.000846561	C3;ANXA1;GNAS;SAA2;CALM1;MGLL
Sensory Perception R-HSA-9709957	3/616	0.999882	0.999882	0	0	0.213688	2.52846e-05	DHRS9;CALM1;LDLR
