# Supplementary material for: SARS-CoV-2-Induced Type I Interferon Signaling Dysregulation in Olfactory Networks Implications for Alzheimer’s Disease
Source: Curr Issues Mol Biol. 2024 May 10;46(5):4565–79. doi: 10.3390/cimb46050277 (PMC11119810; doi:10.3390/cimb46050277)
Supplement: Supplementary file 1 [file cimb-46-00277-s001.zip › Supplementary File 3 Figure 1 Gene Venn diagram.txt]

[AD]: KPNA1,IRF6,IFNA6,IFNA8,RNASEL,IRF8,IFNAR1,IFNA5,IFNA16,IFIT5,JAK1,PTPN11,SOCS3,SOCS1,IFNA10,PTPN1,IFNA1,HLA-H,IFNA7,IFNA14,IFNA17,IFNA4
[Amygdala] and [Olfactory Bulb] and [Nasal Ciliated] and [AD]: XAF1,IFI6,IFITM3,MX1,IFITM1,OAS3,OAS2,IFI27,HLA-C,ISG15,PSMB8,HLA-A,HLA-E,HLA-B
[Olfactory Bulb] and [AD]: ABCE1
[Amygdala] and [Olfactory Bulb] and [AD]: GBP2,IRF7,IFI35,IRF9,USP18
[Amygdala] and [AD]: TYK2,OASL,IFNA13,HLA-G,IFNA2,IFNAR2,IRF3,IP6K2,IRF2,IFNB1,IRF4,PTPN6,IFNA21,IRF5
[Amygdala] and [Nasal Ciliated] and [AD]: HLA-F,STAT2,ISG20,RSAD2,MX2,IFITM2,IFIT2,IFIT3,OAS1,IRF1,IFIT1,STAT1
[Nasal Ciliated] and [AD]: ADAR,SAMHD1,EGR1,BST2,KPNB1
