# Supplementary material for: SARS-CoV-2-Induced Type I Interferon Signaling Dysregulation in Olfactory Networks Implications for Alzheimer’s Disease
Source: Curr Issues Mol Biol. 2024 May 10;46(5):4565–79. doi: 10.3390/cimb46050277 (PMC11119810; doi:10.3390/cimb46050277)
Supplement: Supplementary file 1 [file cimb-46-00277-s001.zip › Supplementary File 5 STRING Confirmatory analysis enrichment and network attributes.RCTM.txt]

#node1	node2	node1_string_id	node2_string_id	neighborhood_on_chromosome	gene_fusion	phylogenetic_cooccurrence	homology	coexpression	experimentally_determined_interaction	database_annotated	automated_textmining	combined_score
HLA-A	IFITM1	9606.ENSP00000379873	9606.ENSP00000330825	0	0	0	0	0.262	0	0	0.23	0.407
HLA-A	PSMB8	9606.ENSP00000379873	9606.ENSP00000364016	0	0	0	0	0.463	0	0	0.727	0.847
HLA-A	HLA-C	9606.ENSP00000379873	9606.ENSP00000365402	0	0	0.05	0.98	0.772	0.596	0.9	0.848	0.998
HLA-A	HLA-E	9606.ENSP00000379873	9606.ENSP00000365817	0	0	0.051	0.978	0.783	0.217	0.9	0.46	0.989
HLA-A	MX1	9606.ENSP00000379873	9606.ENSP00000381601	0	0	0	0	0.219	0	0	0.285	0.417
HLA-A	HLA-B	9606.ENSP00000379873	9606.ENSP00000399168	0	0	0.049	0.982	0.999	0.316	0.9	0.823	0.999
HLA-B	IFITM1	9606.ENSP00000399168	9606.ENSP00000330825	0	0	0	0	0.27	0	0	0.27	0.444
HLA-B	PSMB8	9606.ENSP00000399168	9606.ENSP00000364016	0	0	0	0	0.77	0	0	0.525	0.886
HLA-B	HLA-C	9606.ENSP00000399168	9606.ENSP00000365402	0	0	0.049	0.982	0.782	0.605	0.9	0.869	0.998
HLA-B	HLA-E	9606.ENSP00000399168	9606.ENSP00000365817	0	0	0.052	0.977	0.782	0.471	0.9	0.575	0.994
HLA-B	HLA-A	9606.ENSP00000399168	9606.ENSP00000379873	0	0	0.049	0.982	0.999	0.316	0.9	0.823	0.999
HLA-B	MX1	9606.ENSP00000399168	9606.ENSP00000381601	0	0	0	0	0.264	0	0	0.298	0.461
HLA-C	PSMB8	9606.ENSP00000365402	9606.ENSP00000364016	0	0	0	0	0.333	0	0	0.686	0.781
HLA-C	ISG15	9606.ENSP00000365402	9606.ENSP00000496832	0	0	0	0	0.119	0	0	0.48	0.522
HLA-C	HLA-E	9606.ENSP00000365402	9606.ENSP00000365817	0	0	0.052	0.976	0.437	0.598	0.9	0.57	0.989
HLA-C	HLA-A	9606.ENSP00000365402	9606.ENSP00000379873	0	0	0.05	0.98	0.772	0.596	0.9	0.848	0.998
HLA-C	HLA-B	9606.ENSP00000365402	9606.ENSP00000399168	0	0	0.049	0.982	0.782	0.605	0.9	0.869	0.998
HLA-E	IFITM1	9606.ENSP00000365817	9606.ENSP00000330825	0	0	0	0	0.275	0	0	0.459	0.591
HLA-E	PSMB8	9606.ENSP00000365817	9606.ENSP00000364016	0	0	0	0	0.445	0	0	0.351	0.624
HLA-E	HLA-C	9606.ENSP00000365817	9606.ENSP00000365402	0	0	0.052	0.976	0.437	0.598	0.9	0.57	0.989
HLA-E	HLA-A	9606.ENSP00000365817	9606.ENSP00000379873	0	0	0.051	0.978	0.783	0.217	0.9	0.46	0.989
HLA-E	HLA-B	9606.ENSP00000365817	9606.ENSP00000399168	0	0	0.052	0.977	0.782	0.471	0.9	0.575	0.994
IFI27	OAS3	9606.ENSP00000483430	9606.ENSP00000228928	0	0	0	0	0.544	0	0	0.757	0.884
IFI27	IFITM1	9606.ENSP00000483430	9606.ENSP00000330825	0	0	0	0	0.328	0	0	0.87	0.908
IFI27	OAS2	9606.ENSP00000483430	9606.ENSP00000342278	0	0	0	0	0.537	0	0	0.723	0.866
IFI27	IFI6	9606.ENSP00000483430	9606.ENSP00000342513	0	0	0.12	0.828	0.763	0	0	0.483	0.882
IFI27	XAF1	9606.ENSP00000483430	9606.ENSP00000354822	0	0	0	0	0.627	0.084	0	0.696	0.887
IFI27	MX1	9606.ENSP00000483430	9606.ENSP00000381601	0	0	0	0	0.773	0.072	0	0.822	0.959
IFI27	IFITM3	9606.ENSP00000483430	9606.ENSP00000382707	0	0	0	0	0.393	0	0	0.73	0.829
IFI27	ISG15	9606.ENSP00000483430	9606.ENSP00000496832	0	0	0	0	0.783	0.109	0	0.857	0.97
IFI6	OAS3	9606.ENSP00000342513	9606.ENSP00000228928	0	0	0	0	0.777	0	0	0.768	0.946
IFI6	IFITM1	9606.ENSP00000342513	9606.ENSP00000330825	0	0	0	0	0.432	0	0	0.816	0.891
IFI6	OAS2	9606.ENSP00000342513	9606.ENSP00000342278	0	0	0	0	0.785	0	0	0.782	0.951
IFI6	IFITM3	9606.ENSP00000342513	9606.ENSP00000382707	0	0	0	0	0.403	0	0	0.778	0.862
IFI6	IFI27	9606.ENSP00000342513	9606.ENSP00000483430	0	0	0.12	0.828	0.763	0	0	0.483	0.882
IFI6	XAF1	9606.ENSP00000342513	9606.ENSP00000354822	0	0	0	0	0.774	0.084	0	0.723	0.937
IFI6	ISG15	9606.ENSP00000342513	9606.ENSP00000496832	0	0	0	0	0.818	0.109	0	0.767	0.959
IFI6	MX1	9606.ENSP00000342513	9606.ENSP00000381601	0	0	0	0	0.794	0.072	0	0.81	0.96
IFITM1	OAS3	9606.ENSP00000330825	9606.ENSP00000228928	0	0	0	0	0.255	0	0	0.581	0.674
IFITM1	HLA-A	9606.ENSP00000330825	9606.ENSP00000379873	0	0	0	0	0.262	0	0	0.23	0.407
IFITM1	HLA-B	9606.ENSP00000330825	9606.ENSP00000399168	0	0	0	0	0.27	0	0	0.27	0.444
IFITM1	PSMB8	9606.ENSP00000330825	9606.ENSP00000364016	0	0	0	0	0.244	0	0	0.367	0.501
IFITM1	HLA-E	9606.ENSP00000330825	9606.ENSP00000365817	0	0	0	0	0.275	0	0	0.459	0.591
IFITM1	XAF1	9606.ENSP00000330825	9606.ENSP00000354822	0	0	0	0	0.414	0.06	0	0.442	0.666
IFITM1	OAS2	9606.ENSP00000330825	9606.ENSP00000342278	0	0	0	0	0.429	0	0	0.642	0.786
IFITM1	MX1	9606.ENSP00000330825	9606.ENSP00000381601	0	0	0	0	0.485	0.071	0	0.719	0.853
IFITM1	IFITM3	9606.ENSP00000330825	9606.ENSP00000382707	0	0	0.058	0.964	0.775	0.142	0	0.382	0.872
IFITM1	IFI6	9606.ENSP00000330825	9606.ENSP00000342513	0	0	0	0	0.432	0	0	0.816	0.891
IFITM1	ISG15	9606.ENSP00000330825	9606.ENSP00000496832	0	0	0	0	0.527	0.071	0	0.798	0.903
IFITM1	IFI27	9606.ENSP00000330825	9606.ENSP00000483430	0	0	0	0	0.328	0	0	0.87	0.908
IFITM3	OAS3	9606.ENSP00000382707	9606.ENSP00000228928	0	0	0	0	0.386	0	0	0.58	0.731
IFITM3	IFITM1	9606.ENSP00000382707	9606.ENSP00000330825	0	0	0.058	0.964	0.775	0.142	0	0.382	0.872
IFITM3	OAS2	9606.ENSP00000382707	9606.ENSP00000342278	0	0	0	0	0.257	0	0	0.584	0.677
IFITM3	IFI6	9606.ENSP00000382707	9606.ENSP00000342513	0	0	0	0	0.403	0	0	0.778	0.862
IFITM3	XAF1	9606.ENSP00000382707	9606.ENSP00000354822	0	0	0	0	0.393	0.06	0	0.617	0.762
IFITM3	PSMB8	9606.ENSP00000382707	9606.ENSP00000364016	0	0	0	0	0.156	0	0	0.327	0.408
IFITM3	MX1	9606.ENSP00000382707	9606.ENSP00000381601	0	0	0	0	0.469	0.071	0	0.808	0.897
IFITM3	IFI27	9606.ENSP00000382707	9606.ENSP00000483430	0	0	0	0	0.393	0	0	0.73	0.829
IFITM3	ISG15	9606.ENSP00000382707	9606.ENSP00000496832	0	0	0	0	0.543	0.071	0	0.807	0.911
ISG15	OAS3	9606.ENSP00000496832	9606.ENSP00000228928	0	0	0	0	0.796	0	0	0.722	0.941
ISG15	IFITM1	9606.ENSP00000496832	9606.ENSP00000330825	0	0	0	0	0.527	0.071	0	0.798	0.903
ISG15	OAS2	9606.ENSP00000496832	9606.ENSP00000342278	0	0	0	0	0.796	0	0	0.773	0.951
ISG15	IFI6	9606.ENSP00000496832	9606.ENSP00000342513	0	0	0	0	0.818	0.109	0	0.767	0.959
ISG15	XAF1	9606.ENSP00000496832	9606.ENSP00000354822	0	0	0	0	0.774	0.092	0	0.515	0.891
ISG15	PSMB8	9606.ENSP00000496832	9606.ENSP00000364016	0	0	0	0	0.181	0.132	0	0.421	0.552
ISG15	HLA-C	9606.ENSP00000496832	9606.ENSP00000365402	0	0	0	0	0.119	0	0	0.48	0.522
ISG15	MX1	9606.ENSP00000496832	9606.ENSP00000381601	0	0	0	0	0.841	0.104	0.5	0.931	0.994
ISG15	IFITM3	9606.ENSP00000496832	9606.ENSP00000382707	0	0	0	0	0.543	0.071	0	0.807	0.911
ISG15	IFI27	9606.ENSP00000496832	9606.ENSP00000483430	0	0	0	0	0.783	0.109	0	0.857	0.97
MX1	OAS3	9606.ENSP00000381601	9606.ENSP00000228928	0	0	0	0	0.818	0	0	0.825	0.967
MX1	IFITM1	9606.ENSP00000381601	9606.ENSP00000330825	0	0	0	0	0.485	0.071	0	0.719	0.853
MX1	OAS2	9606.ENSP00000381601	9606.ENSP00000342278	0	0	0	0	0.826	0	0	0.878	0.978
MX1	IFI6	9606.ENSP00000381601	9606.ENSP00000342513	0	0	0	0	0.794	0.072	0	0.81	0.96
MX1	XAF1	9606.ENSP00000381601	9606.ENSP00000354822	0	0	0	0	0.779	0.041	0	0.675	0.925
MX1	PSMB8	9606.ENSP00000381601	9606.ENSP00000364016	0	0	0	0	0.23	0.047	0	0.412	0.531
MX1	HLA-A	9606.ENSP00000381601	9606.ENSP00000379873	0	0	0	0	0.219	0	0	0.285	0.417
MX1	HLA-B	9606.ENSP00000381601	9606.ENSP00000399168	0	0	0	0	0.264	0	0	0.298	0.461
MX1	IFITM3	9606.ENSP00000381601	9606.ENSP00000382707	0	0	0	0	0.469	0.071	0	0.808	0.897
MX1	IFI27	9606.ENSP00000381601	9606.ENSP00000483430	0	0	0	0	0.773	0.072	0	0.822	0.959
MX1	ISG15	9606.ENSP00000381601	9606.ENSP00000496832	0	0	0	0	0.841	0.104	0.5	0.931	0.994
OAS2	OAS3	9606.ENSP00000342278	9606.ENSP00000228928	0	0	0.058	0.91	0.999	0	0.9	0.43	0.999
OAS2	IFITM1	9606.ENSP00000342278	9606.ENSP00000330825	0	0	0	0	0.429	0	0	0.642	0.786
OAS2	PSMB8	9606.ENSP00000342278	9606.ENSP00000364016	0	0	0	0	0.253	0	0	0.323	0.473
OAS2	IFITM3	9606.ENSP00000342278	9606.ENSP00000382707	0	0	0	0	0.257	0	0	0.584	0.677
OAS2	IFI27	9606.ENSP00000342278	9606.ENSP00000483430	0	0	0	0	0.537	0	0	0.723	0.866
OAS2	XAF1	9606.ENSP00000342278	9606.ENSP00000354822	0	0	0	0	0.781	0	0	0.71	0.933
OAS2	IFI6	9606.ENSP00000342278	9606.ENSP00000342513	0	0	0	0	0.785	0	0	0.782	0.951
OAS2	ISG15	9606.ENSP00000342278	9606.ENSP00000496832	0	0	0	0	0.796	0	0	0.773	0.951
OAS2	MX1	9606.ENSP00000342278	9606.ENSP00000381601	0	0	0	0	0.826	0	0	0.878	0.978
OAS3	IFITM1	9606.ENSP00000228928	9606.ENSP00000330825	0	0	0	0	0.255	0	0	0.581	0.674
OAS3	IFITM3	9606.ENSP00000228928	9606.ENSP00000382707	0	0	0	0	0.386	0	0	0.58	0.731
OAS3	XAF1	9606.ENSP00000228928	9606.ENSP00000354822	0	0	0	0	0.776	0	0	0.492	0.881
OAS3	IFI27	9606.ENSP00000228928	9606.ENSP00000483430	0	0	0	0	0.544	0	0	0.757	0.884
OAS3	ISG15	9606.ENSP00000228928	9606.ENSP00000496832	0	0	0	0	0.796	0	0	0.722	0.941
OAS3	IFI6	9606.ENSP00000228928	9606.ENSP00000342513	0	0	0	0	0.777	0	0	0.768	0.946
OAS3	MX1	9606.ENSP00000228928	9606.ENSP00000381601	0	0	0	0	0.818	0	0	0.825	0.967
OAS3	OAS2	9606.ENSP00000228928	9606.ENSP00000342278	0	0	0.058	0.91	0.999	0	0.9	0.43	0.999
PSMB8	IFITM1	9606.ENSP00000364016	9606.ENSP00000330825	0	0	0	0	0.244	0	0	0.367	0.501
PSMB8	OAS2	9606.ENSP00000364016	9606.ENSP00000342278	0	0	0	0	0.253	0	0	0.323	0.473
PSMB8	IFITM3	9606.ENSP00000364016	9606.ENSP00000382707	0	0	0	0	0.156	0	0	0.327	0.408
PSMB8	MX1	9606.ENSP00000364016	9606.ENSP00000381601	0	0	0	0	0.23	0.047	0	0.412	0.531
PSMB8	ISG15	9606.ENSP00000364016	9606.ENSP00000496832	0	0	0	0	0.181	0.132	0	0.421	0.552
PSMB8	HLA-E	9606.ENSP00000364016	9606.ENSP00000365817	0	0	0	0	0.445	0	0	0.351	0.624
PSMB8	HLA-C	9606.ENSP00000364016	9606.ENSP00000365402	0	0	0	0	0.333	0	0	0.686	0.781
PSMB8	HLA-A	9606.ENSP00000364016	9606.ENSP00000379873	0	0	0	0	0.463	0	0	0.727	0.847
PSMB8	HLA-B	9606.ENSP00000364016	9606.ENSP00000399168	0	0	0	0	0.77	0	0	0.525	0.886
XAF1	OAS3	9606.ENSP00000354822	9606.ENSP00000228928	0	0	0	0	0.776	0	0	0.492	0.881
XAF1	IFITM1	9606.ENSP00000354822	9606.ENSP00000330825	0	0	0	0	0.414	0.06	0	0.442	0.666
XAF1	OAS2	9606.ENSP00000354822	9606.ENSP00000342278	0	0	0	0	0.781	0	0	0.71	0.933
XAF1	IFI6	9606.ENSP00000354822	9606.ENSP00000342513	0	0	0	0	0.774	0.084	0	0.723	0.937
XAF1	IFITM3	9606.ENSP00000354822	9606.ENSP00000382707	0	0	0	0	0.393	0.06	0	0.617	0.762
XAF1	IFI27	9606.ENSP00000354822	9606.ENSP00000483430	0	0	0	0	0.627	0.084	0	0.696	0.887
XAF1	ISG15	9606.ENSP00000354822	9606.ENSP00000496832	0	0	0	0	0.774	0.092	0	0.515	0.891
XAF1	MX1	9606.ENSP00000354822	9606.ENSP00000381601	0	0	0	0	0.779	0.041	0	0.675	0.925
