# Supplementary material for: SARS-CoV-2-Induced Type I Interferon Signaling Dysregulation in Olfactory Networks Implications for Alzheimer’s Disease
Source: Curr Issues Mol Biol. 2024 May 10;46(5):4565–79. doi: 10.3390/cimb46050277 (PMC11119810; doi:10.3390/cimb46050277)
Supplement: Supplementary file 1 [file cimb-46-00277-s001.zip › Supplementary File 6 Exploratory GSEA Enrichr Reactome_2022_table.txt]

Term	Overlap	P-value	Adjusted P-value	Old P-value	Old Adjusted P-value	Odds Ratio	Combined Score	Genes
Interferon Alpha/Beta Signaling R-HSA-909733	14/72	1.5923970275885415E-35	2.7866947982799475E-33	0	0	278992.0	2.235430034688468E7	IFITM3;IFITM1;MX1;IFI6;HLA-B;HLA-C;ISG15;HLA-A;PSMB8;HLA-E;IFI27;OAS2;OAS3;XAF1
Interferon Signaling R-HSA-913531	14/200	6.293569347024207E-29	5.506873178646181E-27	0	0	277200.0	1.800010378042037E7	IFITM3;IFITM1;MX1;IFI6;HLA-B;HLA-C;ISG15;HLA-A;PSMB8;HLA-E;IFI27;OAS2;OAS3;XAF1
Cytokine Signaling In Immune System R-HSA-1280215	14/702	3.79451646871815E-21	2.2134679400855876E-19	0	0	270172.0	1.270368465552785E7	IFITM3;IFITM1;MX1;IFI6;HLA-B;HLA-C;ISG15;HLA-A;PSMB8;HLA-E;IFI27;OAS2;OAS3;XAF1
Immune System R-HSA-168256	14/1943	6.390975812968091E-15	2.79605191817354E-13	0	0	252798.0	8262421.879820633	IFITM3;IFITM1;MX1;IFI6;HLA-B;HLA-C;ISG15;HLA-A;PSMB8;HLA-E;IFI27;OAS2;OAS3;XAF1
Interferon Gamma Signaling R-HSA-877300	6/89	1.908886075290284E-11	6.681101263515994E-10	0	0	179.84638554216866	4438.953409210257	OAS2;OAS3;HLA-B;HLA-C;HLA-A;HLA-E
Endosomal/Vacuolar Pathway R-HSA-1236977	4/11	4.9412438226353586E-11	1.441196114935313E-9	0	0	1141.6571428571428	27092.45894581088	HLA-B;HLA-C;HLA-A;HLA-E
ER-Phagosome Pathway R-HSA-1236974	5/89	3.0203410569342946E-9	6.661556595950954E-8	0	0	131.62698412698413	2582.2444958185706	HLA-B;HLA-C;HLA-A;PSMB8;HLA-E
Antigen Presentation: Folding, Assembly, Peptide Loading Of Class I MHC R-HSA-983170	4/28	3.045283015291865E-9	6.661556595950954E-8	0	0	332.7	6524.137873014963	HLA-B;HLA-C;HLA-A;HLA-E
Antigen processing-Cross Presentation R-HSA-1236975	5/104	6.654170260050571E-9	1.2938664394542776E-7	0	0	111.5993265993266	2101.1945844384186	HLA-B;HLA-C;HLA-A;PSMB8;HLA-E
SARS-CoV-2 Activates/Modulates Innate And Adaptive Immune Responses R-HSA-9705671	5/121	1.42925484724069E-8	2.4695944339567363E-7	0	0	95.16283524904215	1718.9764935296869	HLA-B;HLA-C;ISG15;HLA-A;HLA-E
Immunoregulatory Interactions Between A Lymphoid And A non-Lymphoid Cell R-HSA-198933	5/123	1.5523165013442342E-8	2.4695944339567363E-7	0	0	93.54048964218455	1681.9452220138178	IFITM1;HLA-B;HLA-C;HLA-A;HLA-E
SARS-CoV-2-host Interactions R-HSA-9705683	5/196	1.6003532083269486E-7	2.3338484288101336E-6	0	0	57.57707969749855	900.958732410684	HLA-B;HLA-C;ISG15;HLA-A;HLA-E
Antiviral Mechanism By IFN-stimulated Genes R-HSA-1169410	4/83	2.6737513197717556E-7	3.599280622769671E-6	0	0	100.79493670886076	1525.492377182032	OAS2;OAS3;MX1;ISG15
SARS-CoV-2 Infection R-HSA-9694516	5/283	9.874112841917692E-7	1.2342641052397116E-5	0	0	39.38449240607514	544.6158180227109	HLA-B;HLA-C;ISG15;HLA-A;HLA-E
DAP12 Interactions R-HSA-2172127	3/43	3.314170277334519E-6	3.866531990223605E-5	0	0	135.99545454545455	1715.8958918548644	HLA-B;HLA-C;HLA-E
SARS-CoV Infections R-HSA-9679506	5/369	3.6321045289512454E-6	3.9726143285404245E-5	0	0	29.948107448107447	375.12095907931456	HLA-B;HLA-C;ISG15;HLA-A;HLA-E
Class I MHC Mediated Antigen Processing And Presentation R-HSA-983169	5/378	4.08587260316188E-6	4.206045326784288E-5	0	0	29.21209413166518	362.46294072109293	HLA-B;HLA-C;HLA-A;PSMB8;HLA-E
Adaptive Immune System R-HSA-1280218	6/733	5.541476984639799E-6	5.3875470683998045E-5	0	0	19.868294360385143	240.47092356487036	IFITM1;HLA-B;HLA-C;HLA-A;PSMB8;HLA-E
OAS Antiviral Response R-HSA-8983711	2/9	1.633405632897404E-5	1.5044525566160303E-4	0	0	475.6904761904762	5243.183292030245	OAS2;OAS3
Infectious Disease R-HSA-5663205	6/961	2.6087665084348187E-5	2.2826706948804663E-4	0	0	14.945811518324607	157.73881152784688	HLA-B;HLA-C;ISG15;HLA-A;PSMB8;HLA-E
Innate Immune System R-HSA-168249	6/1035	3.970010783004909E-5	3.308342319170758E-4	0	0	13.817055393586006	140.02420385770571	HLA-B;HLA-C;ISG15;HLA-A;PSMB8;HLA-E
E3 Ubiquitin Ligases Ubiquitinate Target Proteins R-HSA-8866654	2/56	6.857442847474783E-4	0.005253409892048848	0	0	61.51851851851852	448.1627619072844	HLA-B;HLA-A
Disease R-HSA-1643685	6/1736	6.904481572407057E-4	0.005253409892048848	0	0	7.9144508670520235	57.602716239149764	HLA-B;HLA-C;ISG15;HLA-A;PSMB8;HLA-E
ISG15 Antiviral Mechanism R-HSA-1169408	2/75	0.0012263294238969505	0.0088127921142619	0	0	45.4634703196347	304.774819858399	MX1;ISG15
Protein Ubiquitination R-HSA-8852135	2/76	0.0012589703020374143	0.0088127921142619	0	0	44.846846846846844	299.46307584841253	HLA-B;HLA-A
Host Interactions Of HIV Factors R-HSA-162909	2/130	0.003624975058181088	0.02439887058391117	0	0	25.856770833333332	145.31266993008884	HLA-A;PSMB8
Neutrophil Degranulation R-HSA-6798695	3/468	0.003823475963548338	0.024781788652628117	0	0	11.449266862170088	63.733435469832116	HLA-B;HLA-C;HLA-A
Nef Mediated Downregulation Of MHC Class I Complex Cell Surface Expression R-HSA-164940	1/10	0.006979473680213335	0.043621710501333344	0	0	170.74358974358975	847.7046615380154	HLA-A
HIV Infection R-HSA-162906	2/229	0.010848812444255677	0.06546697164637046	0	0	14.50734214390602	65.62685868223097	HLA-A;PSMB8
Nef-mediated Downmodulation Of Cell Surface Receptors By Recruitment To Clathrin Adapters R-HSA-164938	1/20	0.013913731760820029	0.08116343527145016	0	0	80.83805668016194	345.57291333057793	HLA-A
Role Of Nef In HIV-1 Replication And Disease Pathogenesis R-HSA-164952	1/27	0.018740936449241897	0.1050923027616269	0	0	59.053254437869825	234.8574522333829	HLA-A
DAP12 Signaling R-HSA-2424491	1/28	0.01942874337764288	0.1050923027616269	0	0	56.863247863247864	224.09815604285276	HLA-E
Termination Of Translesion DNA Synthesis R-HSA-5656169	1/32	0.022175497351954617	0.1050923027616269	0	0	49.516129032258064	188.59541419671353	ISG15
Negative Regulators Of DDX58/IFIH1 Signaling R-HSA-936440	1/35	0.02423087286505986	0.1050923027616269	0	0	45.14027149321267	167.92757529985917	ISG15
Translesion Synthesis By Y Family DNA Polymerases Bypasses Lesions On DNA Template R-HSA-110313	1/39	0.026965133912219295	0.1050923027616269	0	0	40.38056680161943	145.90349135778567	ISG15
NS1 Mediated Effects On Host Pathways R-HSA-168276	1/42	0.02901115928584133	0.1050923027616269	0	0	37.4202626641651	132.4705258751648	ISG15
Cross-presentation Of Soluble Exogenous Antigens (Endosomes) R-HSA-1236978	1/48	0.03309123150218267	0.1050923027616269	0	0	32.633387888707034	111.23047645903023	PSMB8
DNA Damage Bypass R-HSA-73893	1/48	0.03309123150218267	0.1050923027616269	0	0	32.633387888707034	111.23047645903023	ISG15
Regulation Of Activated PAK-2p34 By Proteasome Mediated Degradation R-HSA-211733	1/49	0.03376969386509401	0.1050923027616269	0	0	31.951923076923077	108.25923449477123	PSMB8
Regulation Of Ornithine Decarboxylase (ODC) R-HSA-350562	1/50	0.034447714169871156	0.1050923027616269	0	0	31.298273155416013	105.4223689491126	PSMB8
GSK3B And BTRC:CUL1-mediated-degradation Of NFE2L2 R-HSA-9762114	1/51	0.035125292681812	0.1050923027616269	0	0	30.67076923076923	102.71130924814014	PSMB8
Autodegradation Of E3 Ubiquitin Ligase COP1 R-HSA-349425	1/51	0.035125292681812	0.1050923027616269	0	0	30.67076923076923	102.71130924814014	PSMB8
Ubiquitin Mediated Degradation Of Phosphorylated Cdc25A R-HSA-69601	1/51	0.035125292681812	0.1050923027616269	0	0	30.67076923076923	102.71130924814014	PSMB8
Ubiquitin-dependent Degradation Of Cyclin D R-HSA-75815	1/51	0.035125292681812	0.1050923027616269	0	0	30.67076923076923	102.71130924814014	PSMB8
Vpu Mediated Degradation Of CD4 R-HSA-180534	1/51	0.035125292681812	0.1050923027616269	0	0	30.67076923076923	102.71130924814014	PSMB8
Regulation Of Apoptosis R-HSA-169911	1/52	0.03580242966944604	0.1050923027616269	0	0	30.06787330316742	100.11818602041404	PSMB8
Negative Regulation Of NOTCH4 Signaling R-HSA-9604323	1/53	0.036479125395076716	0.1050923027616269	0	0	29.488165680473372	97.63576151436209	PSMB8
Vif-mediated Degradation Of APOBEC3G R-HSA-180585	1/53	0.036479125395076716	0.1050923027616269	0	0	29.488165680473372	97.63576151436209	PSMB8
AUF1 (hnRNP D0) Binds And Destabilizes mRNA R-HSA-450408	1/54	0.03715538012271022	0.1050923027616269	0	0	28.93033381712627	95.25736807729457	PSMB8
Regulation Of RUNX3 Expression And Activity R-HSA-8941858	1/54	0.03715538012271022	0.1050923027616269	0	0	28.93033381712627	95.25736807729457	PSMB8
SCF-beta-TrCP Mediated Degradation Of Emi1 R-HSA-174113	1/54	0.03715538012271022	0.1050923027616269	0	0	28.93033381712627	95.25736807729457	PSMB8
Degradation Of AXIN R-HSA-4641257	1/54	0.03715538012271022	0.1050923027616269	0	0	28.93033381712627	95.25736807729457	PSMB8
FBXL7 Down-Regulates AURKA During Mitotic Entry And In Early Mitosis R-HSA-8854050	1/54	0.03715538012271022	0.1050923027616269	0	0	28.93033381712627	95.25736807729457	PSMB8
Degradation Of DVL R-HSA-4641258	1/55	0.037831194118660955	0.1050923027616269	0	0	28.39316239316239	92.97685364985718	PSMB8
Hh Mutants Are Degraded By ERAD R-HSA-5362768	1/55	0.037831194118660955	0.1050923027616269	0	0	28.39316239316239	92.97685364985718	PSMB8
Stabilization Of P53 R-HSA-69541	1/56	0.03850656764938555	0.1050923027616269	0	0	27.875524475524475	90.78853336057627	PSMB8
Metabolism Of Polyamines R-HSA-351202	1/58	0.039855994355866974	0.1050923027616269	0	0	26.894736842105264	86.66781779581883	PSMB8
Hh Mutants Abrogate Ligand Secretion R-HSA-5387390	1/58	0.039855994355866974	0.1050923027616269	0	0	26.894736842105264	86.66781779581883	PSMB8
NIK To Noncanonical NF-kB Signaling R-HSA-5676590	1/58	0.039855994355866974	0.1050923027616269	0	0	26.894736842105264	86.66781779581883	PSMB8
GLI3 Is Processed To GLI3R By Proteasome R-HSA-5610785	1/59	0.04053004806447805	0.1050923027616269	0	0	26.42970822281167	84.7260236205579	PSMB8
SCF(Skp2)-mediated Degradation Of P27/P21 R-HSA-187577	1/59	0.04053004806447805	0.1050923027616269	0	0	26.42970822281167	84.7260236205579	PSMB8
Role Of GTSE1 In G2/M Progression After G2 Checkpoint R-HSA-8852276	1/59	0.04053004806447805	0.1050923027616269	0	0	26.42970822281167	84.7260236205579	PSMB8
Degradation Of GLI1 By Proteasome R-HSA-5610780	1/59	0.04053004806447805	0.1050923027616269	0	0	26.42970822281167	84.7260236205579	PSMB8
Degradation Of GLI2 By Proteasome R-HSA-5610783	1/59	0.04053004806447805	0.1050923027616269	0	0	26.42970822281167	84.7260236205579	PSMB8
Defective CFTR Causes Cystic Fibrosis R-HSA-5678895	1/60	0.0412036623612398	0.1050923027616269	0	0	25.980443285528033	82.85756066816143	PSMB8
Dectin-1 Mediated Noncanonical NF-kB Signaling R-HSA-5607761	1/61	0.04187683751130603	0.1050923027616269	0	0	25.546153846153846	81.05851861588675	PSMB8
Asymmetric Localization Of PCP Proteins R-HSA-4608870	1/62	0.04254957378370724	0.1050923027616269	0	0	25.12610340479193	79.32525524448647	PSMB8
Autodegradation Of Cdh1 By Cdh1:APC/C R-HSA-174084	1/63	0.043221871427467695	0.1050923027616269	0	0	24.719602977667495	77.65437409472437	PSMB8
Oxygen-dependent Proline Hydroxylation Of Hypoxia-inducible Factor Alpha R-HSA-1234176	1/64	0.04389373072164962	0.1050923027616269	0	0	24.326007326007325	76.04270426665417	PSMB8
Hedgehog Ligand Biogenesis R-HSA-5358346	1/64	0.04389373072164962	0.1050923027616269	0	0	24.326007326007325	76.04270426665417	PSMB8
p53-Dependent G1 DNA Damage Response R-HSA-69563	1/65	0.04456515191829398	0.1050923027616269	0	0	23.94471153846154	74.4872822237409	PSMB8
Regulation Of RAS By GAPs R-HSA-5658442	1/65	0.04456515191829398	0.1050923027616269	0	0	23.94471153846154	74.4872822237409	PSMB8
Activation Of NF-kappaB In B Cells R-HSA-1169091	1/66	0.04523613528541748	0.1050923027616269	0	0	23.57514792899408	72.98533526719285	PSMB8
APC/C:Cdc20 Mediated Degradation Of Securin R-HSA-174154	1/67	0.04590668109129191	0.1050923027616269	0	0	23.216783216783217	71.53426658516943	PSMB8
Regulation Of PTEN Stability And Activity R-HSA-8948751	1/67	0.04590668109129191	0.1050923027616269	0	0	23.216783216783217	71.53426658516943	PSMB8
G1/S DNA Damage Checkpoints R-HSA-69615	1/67	0.04590668109129191	0.1050923027616269	0	0	23.216783216783217	71.53426658516943	PSMB8
Orc1 Removal From Chromatin R-HSA-68949	1/69	0.04724646104265027	0.1050923027616269	0	0	22.531674208144796	68.77517598546079	PSMB8
Regulation Of RUNX2 Expression And Activity R-HSA-8939902	1/72	0.04925285580043781	0.1050923027616269	0	0	21.57638136511376	64.9619085278147	PSMB8
CDK-mediated Phosphorylation And Removal Of Cdc6 R-HSA-69017	1/72	0.04925285580043781	0.1050923027616269	0	0	21.57638136511376	64.9619085278147	PSMB8
Cdc20:Phospho-APC/C Mediated Degradation Of Cyclin A R-HSA-174184	1/72	0.04925285580043781	0.1050923027616269	0	0	21.57638136511376	64.9619085278147	PSMB8
APC/C:Cdh1 Mediated Degradation Of Cdc20 And APC/C:Cdh1 Targets In Late Mitosis/Early G1 R-HSA-174178	1/73	0.04992078172269975	0.1050923027616269	0	0	21.275641025641026	63.76985958511893	PSMB8
APC:Cdc20 Mediated Degradation Of Cell Cycle Proteins Before Cycle Checkpoint Satisfied R-HSA-179419	1/73	0.04992078172269975	0.1050923027616269	0	0	21.275641025641026	63.76985958511893	PSMB8
Cellular Response To Hypoxia R-HSA-1234174	1/73	0.04992078172269975	0.1050923027616269	0	0	21.275641025641026	63.76985958511893	PSMB8
APC/C:Cdc20 Mediated Degradation Of Mitotic Proteins R-HSA-176409	1/75	0.051255326641940394	0.1050923027616269	0	0	20.698544698544698	61.494046042978006	PSMB8
Activation Of APC/C And APC/C:Cdc20 Mediated Degradation Of Mitotic Proteins R-HSA-176814	1/76	0.05192194616352185	0.1050923027616269	0	0	20.42153846153846	60.40719102216577	PSMB8
ABC Transporter Disorders R-HSA-5619084	1/77	0.05258813073915288	0.1050923027616269	0	0	20.15182186234818	59.35245231348692	PSMB8
FCERI Mediated NF-kB Activation R-HSA-2871837	1/78	0.05325388064665963	0.1050923027616269	0	0	19.88911088911089	58.32848923315731	PSMB8
Nuclear Events Mediated By NFE2L2 R-HSA-9759194	1/78	0.05325388064665963	0.1050923027616269	0	0	19.88911088911089	58.32848923315731	PSMB8
Downstream Signaling Events Of B Cell Receptor (BCR) R-HSA-1168372	1/79	0.05391919613024895	0.1050923027616269	0	0	19.633136094674555	57.334033233451834	PSMB8
Regulation Of APC/C Activators Between G1/S And Early Anaphase R-HSA-176408	1/80	0.0545840774557414	0.1050923027616269	0	0	19.383641674780915	56.36788314936266	PSMB8
DDX58/IFIH1-mediated Induction Of Interferon-Alpha/Beta R-HSA-168928	1/81	0.055248524880398144	0.1050923027616269	0	0	19.140384615384615	55.42890084307133	ISG15
Signaling By NOTCH4 R-HSA-9013694	1/81	0.055248524880398144	0.1050923027616269	0	0	19.140384615384615	55.42890084307133	PSMB8
Cyclin E Associated Events During G1/S Transition R-HSA-69202	1/82	0.05591253867208649	0.10521176631844233	0	0	18.903133903133902	54.51600716299186	PSMB8
Cyclin A:Cdk2-associated Events At S Phase Entry R-HSA-69656	1/84	0.057239266387404106	0.10544075387153387	0	0	18.44578313253012	52.764441934672654	PSMB8
Degradation Of Beta-Catenin By Destruction Complex R-HSA-195253	1/84	0.057239266387404106	0.10544075387153387	0	0	18.44578313253012	52.764441934672654	PSMB8
Hedgehog On State R-HSA-5632684	1/85	0.057901980842456284	0.1055504859107276	0	0	18.225274725274726	51.92387482596371	PSMB8
APC/C-mediated Degradation Of Cell Cycle Proteins R-HSA-174143	1/87	0.059226112230162595	0.1058617949053081	0	0	17.79964221824687	50.30877970707926	PSMB8
PCP/CE Pathway R-HSA-4086400	1/88	0.05988752968928858	0.1058617949053081	0	0	17.594164456233422	49.53262213559414	PSMB8
Regulation Of mRNA Stability By Proteins That Bind AU-rich Elements R-HSA-450531	1/88	0.05988752968928858	0.1058617949053081	0	0	17.594164456233422	49.53262213559414	PSMB8
Switching Of Origins To A Post-Replicative State R-HSA-69052	1/90	0.06120906942384395	0.10605531830864051	0	0	17.197061365600693	48.03930144720859	PSMB8
MAPK6/MAPK4 Signaling R-HSA-5687128	1/90	0.06120906942384395	0.10605531830864051	0	0	17.197061365600693	48.03930144720859	PSMB8
Downstream TCR Signaling R-HSA-202424	1/94	0.0638469754894786	0.10784921026796015	0	0	16.45409429280397	45.269591284815306	PSMB8
Transcriptional Regulation By RUNX3 R-HSA-8878159	1/95	0.06450537572510896	0.10784921026796015	0	0	16.27823240589198	44.61874431787271	PSMB8
UCH Proteinases R-HSA-5689603	1/95	0.06450537572510896	0.10784921026796015	0	0	16.27823240589198	44.61874431787271	PSMB8
Hedgehog Off State R-HSA-5610787	1/98	0.0664779974990266	0.10784921026796015	0	0	15.772402854877082	42.75715849568251	PSMB8
RUNX1 Regulates Transcription Of Genes Involved In Differentiation Of HSCs R-HSA-8939236	1/98	0.0664779974990266	0.10784921026796015	0	0	15.772402854877082	42.75715849568251	PSMB8
CLEC7A (Dectin-1) Signaling R-HSA-5607764	1/99	0.0671346793118268	0.10784921026796015	0	0	15.610675039246468	42.165284659663705	PSMB8
Post-translational Protein Modification R-HSA-597592	3/1383	0.06769700836671724	0.10784921026796015	0	0	3.677075098814229	9.901308985439236	HLA-B;HLA-A;PSMB8
KEAP1-NFE2L2 Pathway R-HSA-9755511	1/100	0.0677909321684321	0.10784921026796015	0	0	15.452214452214452	41.58695944336839	PSMB8
TNFR2 Non-Canonical NF-kB Pathway R-HSA-5668541	1/100	0.0677909321684321	0.10784921026796015	0	0	15.452214452214452	41.58695944336839	PSMB8
ABC-family Proteins Mediated Transport R-HSA-382556	1/102	0.06910215203883725	0.10894483429546414	0	0	15.144706778370145	40.46922209874876	PSMB8
Signaling By B Cell Receptor (BCR) R-HSA-983705	1/109	0.07367794735955839	0.11511271543096109	0	0	14.158119658119658	36.92510869837499	PSMB8
Assembly Of Pre-Replicative Complex R-HSA-68867	1/110	0.07432992482113487	0.11511271543096109	0	0	14.027522935779816	36.46092188437438	PSMB8
Interleukin-1 Signaling R-HSA-9020702	1/114	0.07693357604458174	0.11809978778773514	0	0	13.528250510551395	34.697431128919675	PSMB8
TCR Signaling R-HSA-202403	1/116	0.0782328500656856	0.11904998923039115	0	0	13.291638795986621	33.86796814289058	PSMB8
Synthesis Of DNA R-HSA-69239	1/119	0.0801785773482284	0.11992522252940147	0	0	12.951760104302478	32.683752572491365	PSMB8
Transcriptional Regulation By RUNX2 R-HSA-8878166	1/119	0.0801785773482284	0.11992522252940147	0	0	12.951760104302478	32.683752572491365	PSMB8
DNA Replication Pre-Initiation R-HSA-69002	1/127	0.08534855435846095	0.12657624587059887	0	0	12.124542124542124	29.838640846336183	PSMB8
G1/S Transition R-HSA-69206	1/129	0.0866368257895979	0.12728381382912143	0	0	11.93389423076923	29.190667049405032	PSMB8
Fc Epsilon Receptor (FCERI) Signaling R-HSA-2454202	1/130	0.08728032948282613	0.12728381382912143	0	0	11.840787119856888	28.875300617691458	PSMB8
Signaling By Hedgehog R-HSA-5358351	1/135	0.09049153788962172	0.13087619116267604	0	0	11.39609644087256	27.37910958093047	PSMB8
PTEN Regulation R-HSA-6807070	1/139	0.09305294778000921	0.13347758902870172	0	0	11.063545150501673	26.271346249500873	PSMB8
C-type Lectin Receptors (CLRs) R-HSA-5621481	1/141	0.09433113934836754	0.13402968826747233	0	0	10.904395604395605	25.744666591456088	PSMB8
Beta-catenin Independent WNT Signaling R-HSA-3858494	1/142	0.09496960768666611	0.13402968826747233	0	0	10.826513911620294	25.487761269858467	PSMB8
Mitotic G1 Phase And G1/S Transition R-HSA-453279	1/147	0.0981556848695491	0.13721062385862406	0	0	10.453108535300316	24.263760128553066	PSMB8
G2/M Checkpoints R-HSA-69481	1/148	0.09879164917820933	0.13721062385862406	0	0	10.381475667189953	24.030439828110733	PSMB8
Interleukin-1 Family Signaling R-HSA-446652	1/152	0.10133134438283466	0.13962980525193752	0	0	10.10443199184921	23.1326773144184	PSMB8
DNA Replication R-HSA-69306	1/155	0.10323175269576497	0.14113716188874117	0	0	9.906093906093906	22.49454795449228	PSMB8
Influenza Infection R-HSA-168255	1/157	0.10449661767090834	0.14175897746053456	0	0	9.778106508875739	22.084836982249673	ISG15
S Phase R-HSA-69242	1/161	0.10702137927515622	0.14406724133194107	0	0	9.53173076923077	21.300812848489535	PSMB8
Regulation Of Expression Of SLITs And ROBOs R-HSA-9010553	1/167	0.11079613089957123	0.14801009852996155	0	0	9.184430027803522	20.206328583253025	PSMB8
Separation Of Sister Chromatids R-HSA-2467813	1/170	0.11267794543202368	0.14938363977730412	0	0	9.020027309968139	19.692718183242675	PSMB8
Disorders Of Transmembrane Transporters R-HSA-5619115	1/176	0.1164304855956951	0.15319800736275674	0	0	8.708131868131868	18.726496870074865	PSMB8
Apoptosis R-HSA-109581	1/178	0.11767805399440506	0.15368402573896184	0	0	8.608865710560625	18.421274429233133	PSMB8
G2/M Transition R-HSA-69275	1/182	0.1201682851848245	0.15462830814223744	0	0	8.416914577135572	17.834281650542312	PSMB8
Cellular Response To Chemical Stress R-HSA-9711123	1/182	0.1201682851848245	0.15462830814223744	0	0	8.416914577135572	17.834281650542312	PSMB8
Mitotic G2-G2/M Phases R-HSA-453274	1/184	0.12141095196078043	0.15508698243165384	0	0	8.324085750315259	17.55195237329604	PSMB8
TCF Dependent Signaling In Response To WNT R-HSA-201681	1/198	0.13006409184275305	0.1649363483513173	0	0	7.727059742288168	15.761099618273683	PSMB8
Ub-specific Processing Proteases R-HSA-5689880	1/201	0.13190801019021928	0.1659996615911901	0	0	7.61	15.41520024287621	PSMB8
Signaling By NOTCH R-HSA-157118	1/203	0.1331352721403634	0.1659996615911901	0	0	7.533891850723534	15.191261053858508	PSMB8
Transcriptional Regulation By RUNX1 R-HSA-8878171	1/204	0.13374829876775887	0.1659996615911901	0	0	7.496400151572566	15.08122493657931	PSMB8
Programmed Cell Death R-HSA-5357801	1/208	0.13619638203416756	0.16742164119538988	0	0	7.350055741360089	14.653493381130971	PSMB8
Signaling By ROBO Receptors R-HSA-376176	1/209	0.13680739823394716	0.16742164119538988	0	0	7.314349112426036	14.549565705165987	PSMB8
Metabolism Of Proteins R-HSA-392499	3/1890	0.1398664217671349	0.16997655423089308	0	0	2.615840439369851	5.1455345619595745	HLA-B;HLA-A;PSMB8
Mitotic Anaphase R-HSA-68882	1/232	0.15075048884589604	0.18141499594761587	0	0	6.578421578421579	12.44722356252843	PSMB8
Mitotic Metaphase And Anaphase R-HSA-2555396	1/233	0.1513519394762967	0.18141499594761587	0	0	6.54973474801061	12.366864825645834	PSMB8
Neddylation R-HSA-8951664	1/237	0.15375378892413294	0.18304022490968208	0	0	6.4374185136897	12.05343999397185	PSMB8
PIP3 Activates AKT Signaling R-HSA-1257604	1/268	0.1721552220259798	0.20290216897788652	0	0	5.6810717372515125	9.995043301532759	PSMB8
RAF/MAP Kinase Cascade R-HSA-5673001	1/271	0.17391614483818843	0.20290216897788652	0	0	5.617094017094017	9.825319871419756	PSMB8
Cell Cycle Checkpoints R-HSA-69620	1/271	0.17391614483818843	0.20290216897788652	0	0	5.617094017094017	9.825319871419756	PSMB8
MAPK1/MAPK3 Signaling R-HSA-5684996	1/277	0.177427560792881	0.20561918514608407	0	0	5.493311036789297	9.498994231225057	PSMB8
Deubiquitination R-HSA-5688426	1/279	0.17859494938402729	0.20561918514608407	0	0	5.453237410071942	9.393937025303781	PSMB8
Signaling By WNT R-HSA-195721	1/294	0.1873014512119106	0.21423368602669512	0	0	5.170123391966396	8.660142400134523	PSMB8
Intracellular Signaling By Second Messengers R-HSA-9006925	1/306	0.19420486941267293	0.2199102944663035	0	0	4.963682219419924	8.134689154696247	PSMB8
Antigen Processing: Ubiquitination And Proteasome Degradation R-HSA-983168	1/307	0.19477768938444023	0.2199102944663035	0	0	4.947209653092006	8.093122586275237	PSMB8
DNA Repair R-HSA-73894	1/310	0.196493881366796	0.22042582845634165	0	0	4.898431665421957	7.97035565776603	ISG15
MAPK Family Signaling Cascades R-HSA-5683057	1/318	0.20105380251819055	0.2241045569470277	0	0	4.7728706624605675	7.656556701277982	PSMB8
Metabolism Of Amino Acids And Derivatives R-HSA-71291	1/364	0.22681042260560194	0.25121407567076165	0	0	4.15829624920534	6.169417778922329	PSMB8
M Phase R-HSA-68886	1/380	0.23558698899620062	0.25929385581342834	0	0	3.979500710371423	5.753064903178695	PSMB8
Diseases Of Signal Transduction By Growth Factor Receptors And Second Messengers R-HSA-5663202	1/424	0.25924787438990493	0.2835523626139585	0	0	3.557555919258047	4.802596009070024	PSMB8
Signaling By Interleukins R-HSA-449147	1/453	0.2744687628405525	0.2983356117832092	0	0	3.324370319945541	4.29813763053184	PSMB8
Axon Guidance R-HSA-422475	1/519	0.3080333560016741	0.33275208210057383	0	0	2.891000891000891	3.404290013547675	PSMB8
Cell Cycle, Mitotic R-HSA-69278	1/523	0.3100204870819222	0.33284408122292264	0	0	2.868258178603006	3.3590656159860113	PSMB8
Nervous System Development R-HSA-9675108	1/545	0.3208553202735088	0.34237610395039053	0	0	2.749151583710407	3.125139226142336	PSMB8
Cell Cycle R-HSA-1640170	1/654	0.372244996999744	0.39480529984821333	0	0	2.2774178348450937	2.250551244600602	PSMB8
Metabolism Of RNA R-HSA-8953854	1/666	0.377676283871828	0.3981527089010235	0	0	2.2349334875650664	2.176194612858477	PSMB8
Transport Of Small Molecules R-HSA-382551	1/706	0.3954670563159485	0.41441158595982625	0	0	2.103764320785597	1.9516364766643215	PSMB8
Cellular Responses To Stress R-HSA-2262752	1/722	0.40245020070495086	0.41921895906765716	0	0	2.055371812653366	1.8707663626762518	PSMB8
Cellular Responses To Stimuli R-HSA-8953897	1/736	0.40849893197570775	0.4230018526375672	0	0	2.014756671899529	1.8037431046937862	PSMB8
Developmental Biology R-HSA-1266738	1/1073	0.5380301999205077	0.5538546175652285	0	0	1.3572043628013777	0.8412503485303497	PSMB8
Generic Transcription Pathway R-HSA-212436	1/1190	0.5764556667225628	0.5899400098037924	0	0	1.2160833279420327	0.6698878228203892	PSMB8
RNA Polymerase II Transcription R-HSA-73857	1/1312	0.6133467329903972	0.6240446411239506	0	0	1.0957577891216335	0.5356336588395924	PSMB8
Gene Expression (Transcription) R-HSA-74160	1/1449	0.6512058409617515	0.6587342321867429	0	0	0.9848066298342542	0.42241261020869836	PSMB8
Metabolism R-HSA-1430728	1/2049	0.779911472718632	0.7843937225618426	0	0	0.6737530048076923	0.16747806036348659	PSMB8
Signal Transduction R-HSA-162582	1/2465	0.8415158006267843	0.8415158006267843	0	0	0.5470154845154845	0.09438778922746094	PSMB8
