# Supplementary material for: SARS-CoV-2-Induced Type I Interferon Signaling Dysregulation in Olfactory Networks Implications for Alzheimer’s Disease
Source: Curr Issues Mol Biol. 2024 May 10;46(5):4565–79. doi: 10.3390/cimb46050277 (PMC11119810; doi:10.3390/cimb46050277)
Supplement: Supplementary file 1 [file cimb-46-00277-s001.zip › Supplementary File 7 AGORA raw files.csv]

ensembl_gene_id	hgnc_symbol	target_risk_score	multi_omic_risk_score	genetic_risk_score	model	tissue	log2_fc	ci_upr	ci_lwr	adj_p_val	biodomains
ENSG00000204525	HLA-C	4.743822579	1.968976621	2.774845957	AD Diagnosis (males and females)	ACC	0.004971267	0.144435815	-0.134493281	0.97115558	Autophagy,Endolysosome,Immune Response,Proteostasis
ENSG00000204525	HLA-C	4.743822579	1.968976621	2.774845957	AD Diagnosis (males and females)	CBE	-0.060498328	0.150880195	-0.271876852	0.696831104	Autophagy,Endolysosome,Immune Response,Proteostasis
ENSG00000204525	HLA-C	4.743822579	1.968976621	2.774845957	AD Diagnosis (males and females)	DLPFC	-0.055048029	0.061599612	-0.17169567	0.512948909	Autophagy,Endolysosome,Immune Response,Proteostasis
ENSG00000204525	HLA-C	4.743822579	1.968976621	2.774845957	AD Diagnosis (males and females)	FP	0.108157559	0.274052134	-0.057737017	0.385161185	Autophagy,Endolysosome,Immune Response,Proteostasis
ENSG00000204525	HLA-C	4.743822579	1.968976621	2.774845957	AD Diagnosis (males and females)	IFG	0.34497227	0.513194094	0.176750446	0.000822752	Autophagy,Endolysosome,Immune Response,Proteostasis
ENSG00000204525	HLA-C	4.743822579	1.968976621	2.774845957	AD Diagnosis (males and females)	PCC	0.036497308	0.182665529	-0.109670912	0.747995043	Autophagy,Endolysosome,Immune Response,Proteostasis
ENSG00000204525	HLA-C	4.743822579	1.968976621	2.774845957	AD Diagnosis (males and females)	PHG	0.402586439	0.570095603	0.235077275	1.66618E-05	Autophagy,Endolysosome,Immune Response,Proteostasis
ENSG00000204525	HLA-C	4.743822579	1.968976621	2.774845957	AD Diagnosis (males and females)	STG	0.299914029	0.469151907	0.130676151	0.004125658	Autophagy,Endolysosome,Immune Response,Proteostasis
ENSG00000204525	HLA-C	4.743822579	1.968976621	2.774845957	AD Diagnosis (males and females)	TCX	0.382956945	0.595276597	0.170637293	0.001486382	Autophagy,Endolysosome,Immune Response,Proteostasis
ENSG00000234745	HLA-B	4.679036815	1.955454236	2.723582579	AD Diagnosis (males and females)	ACC	-0.084887054	0.069312987	-0.239087095	0.460907927	Autophagy,Endolysosome,Immune Response,Proteostasis,Synapse
ENSG00000234745	HLA-B	4.679036815	1.955454236	2.723582579	AD Diagnosis (males and females)	CBE	0.017186157	0.197964264	-0.163591949	0.904865761	Autophagy,Endolysosome,Immune Response,Proteostasis,Synapse
ENSG00000234745	HLA-B	4.679036815	1.955454236	2.723582579	AD Diagnosis (males and females)	DLPFC	-0.01722202	0.105629531	-0.140073571	0.865978387	Autophagy,Endolysosome,Immune Response,Proteostasis,Synapse
ENSG00000234745	HLA-B	4.679036815	1.955454236	2.723582579	AD Diagnosis (males and females)	FP	0.185704545	0.356024872	0.015384218	0.127212974	Autophagy,Endolysosome,Immune Response,Proteostasis,Synapse
ENSG00000234745	HLA-B	4.679036815	1.955454236	2.723582579	AD Diagnosis (males and females)	IFG	0.347109874	0.519952637	0.174267112	0.001063646	Autophagy,Endolysosome,Immune Response,Proteostasis,Synapse
ENSG00000234745	HLA-B	4.679036815	1.955454236	2.723582579	AD Diagnosis (males and females)	PCC	-0.006790381	0.147472906	-0.161053669	0.958575216	Autophagy,Endolysosome,Immune Response,Proteostasis,Synapse
ENSG00000234745	HLA-B	4.679036815	1.955454236	2.723582579	AD Diagnosis (males and females)	PHG	0.504980634	0.676753558	0.33320771	1.41944678241197e-7	Autophagy,Endolysosome,Immune Response,Proteostasis,Synapse
ENSG00000234745	HLA-B	4.679036815	1.955454236	2.723582579	AD Diagnosis (males and females)	STG	0.327401664	0.501016065	0.153787263	0.002185381	Autophagy,Endolysosome,Immune Response,Proteostasis,Synapse
ENSG00000234745	HLA-B	4.679036815	1.955454236	2.723582579	AD Diagnosis (males and females)	TCX	0.355575497	0.538794399	0.172356595	0.000605054	Autophagy,Endolysosome,Immune Response,Proteostasis,Synapse
ENSG00000206503	HLA-A	4.331025758	1.986876662	2.344149096	AD Diagnosis (males and females)	ACC	-0.089456957	0.035213787	-0.214127701	0.314456436	Autophagy,Endolysosome,Immune Response,Proteostasis,Synapse
ENSG00000206503	HLA-A	4.331025758	1.986876662	2.344149096	AD Diagnosis (males and females)	CBE	-0.035891487	0.133185827	-0.204968801	0.778993818	Autophagy,Endolysosome,Immune Response,Proteostasis,Synapse
ENSG00000206503	HLA-A	4.331025758	1.986876662	2.344149096	AD Diagnosis (males and females)	DLPFC	-0.02467388	0.075346082	-0.124693841	0.752234529	Autophagy,Endolysosome,Immune Response,Proteostasis,Synapse
ENSG00000206503	HLA-A	4.331025758	1.986876662	2.344149096	AD Diagnosis (males and females)	FP	0.02838993	0.182174306	-0.125394446	0.828205429	Autophagy,Endolysosome,Immune Response,Proteostasis,Synapse
ENSG00000206503	HLA-A	4.331025758	1.986876662	2.344149096	AD Diagnosis (males and females)	IFG	0.246653143	0.403073145	0.090233142	0.01088837	Autophagy,Endolysosome,Immune Response,Proteostasis,Synapse
ENSG00000206503	HLA-A	4.331025758	1.986876662	2.344149096	AD Diagnosis (males and females)	PCC	0.019375842	0.144379273	-0.105627589	0.847267218	Autophagy,Endolysosome,Immune Response,Proteostasis,Synapse
ENSG00000206503	HLA-A	4.331025758	1.986876662	2.344149096	AD Diagnosis (males and females)	PHG	0.326777383	0.482216926	0.171337841	0.000170293	Autophagy,Endolysosome,Immune Response,Proteostasis,Synapse
ENSG00000206503	HLA-A	4.331025758	1.986876662	2.344149096	AD Diagnosis (males and females)	STG	0.191485477	0.348734458	0.034236496	0.057579699	Autophagy,Endolysosome,Immune Response,Proteostasis,Synapse
ENSG00000206503	HLA-A	4.331025758	1.986876662	2.344149096	AD Diagnosis (males and females)	TCX	0.271745148	0.442958622	0.100531674	0.005413336	Autophagy,Endolysosome,Immune Response,Proteostasis,Synapse
ENSG00000204264	PSMB8	4.045478112	1.98819256	2.057285552	AD Diagnosis (males and females)	ACC	-0.007460791	0.099428999	-0.114350582	0.94215986	Immune Response,Proteostasis
ENSG00000204264	PSMB8	4.045478112	1.98819256	2.057285552	AD Diagnosis (males and females)	CBE	-0.046799134	0.129080698	-0.222678965	0.719002601	Immune Response,Proteostasis
ENSG00000204264	PSMB8	4.045478112	1.98819256	2.057285552	AD Diagnosis (males and females)	DLPFC	0.005363453	0.095175666	-0.084448761	0.945543625	Immune Response,Proteostasis
ENSG00000204264	PSMB8	4.045478112	1.98819256	2.057285552	AD Diagnosis (males and females)	FP	0.134113421	0.274572961	-0.00634612	0.183519166	Immune Response,Proteostasis
ENSG00000204264	PSMB8	4.045478112	1.98819256	2.057285552	AD Diagnosis (males and females)	IFG	0.218515625	0.359419671	0.077611579	0.01184573	Immune Response,Proteostasis
ENSG00000204264	PSMB8	4.045478112	1.98819256	2.057285552	AD Diagnosis (males and females)	PCC	-0.007856795	0.114212626	-0.129926216	0.940210157	Immune Response,Proteostasis
ENSG00000204264	PSMB8	4.045478112	1.98819256	2.057285552	AD Diagnosis (males and females)	PHG	0.368858489	0.511585174	0.226131804	3.06626E-06	Immune Response,Proteostasis
ENSG00000204264	PSMB8	4.045478112	1.98819256	2.057285552	AD Diagnosis (males and females)	STG	0.232107258	0.375051939	0.089162576	0.008527408	Immune Response,Proteostasis
ENSG00000204264	PSMB8	4.045478112	1.98819256	2.057285552	AD Diagnosis (males and females)	TCX	0.431550401	0.59127896	0.271821843	1.50282E-06	Immune Response,Proteostasis
ENSG00000142089	IFITM3	3.421373411	1.523639917	1.897733494	AD Diagnosis (males and females)	ACC	-0.023419422	0.160336809	-0.207175653	0.888213146	Endolysosome,Immune Response
ENSG00000142089	IFITM3	3.421373411	1.523639917	1.897733494	AD Diagnosis (males and females)	CBE	0.319259724	0.58060087	0.057918578	0.04769937	Endolysosome,Immune Response
ENSG00000142089	IFITM3	3.421373411	1.523639917	1.897733494	AD Diagnosis (males and females)	DLPFC	-0.001222474	0.14900383	-0.151448779	0.99302072	Endolysosome,Immune Response
ENSG00000142089	IFITM3	3.421373411	1.523639917	1.897733494	AD Diagnosis (males and females)	FP	0.193410641	0.428701927	-0.041880644	0.262860028	Endolysosome,Immune Response
ENSG00000142089	IFITM3	3.421373411	1.523639917	1.897733494	AD Diagnosis (males and females)	IFG	0.369696051	0.603216078	0.136176024	0.01076238	Endolysosome,Immune Response
ENSG00000142089	IFITM3	3.421373411	1.523639917	1.897733494	AD Diagnosis (males and females)	PCC	0.006039022	0.191640787	-0.179562743	0.969717201	Endolysosome,Immune Response
ENSG00000142089	IFITM3	3.421373411	1.523639917	1.897733494	AD Diagnosis (males and females)	PHG	0.524769586	0.759841042	0.289698131	6.70694E-05	Endolysosome,Immune Response
ENSG00000142089	IFITM3	3.421373411	1.523639917	1.897733494	AD Diagnosis (males and females)	STG	0.396721657	0.634357846	0.159085468	0.007178869	Endolysosome,Immune Response
ENSG00000142089	IFITM3	3.421373411	1.523639917	1.897733494	AD Diagnosis (males and females)	TCX	0.804953317	1.067771755	0.542134879	5.42281150233671e-8	Endolysosome,Immune Response
ENSG00000204592	HLA-E	3.173396061	1.519937287	1.653458774	AD Diagnosis (males and females)	ACC	-0.051677604	0.077076309	-0.180431517	0.608722119	Autophagy,Endolysosome,Immune Response,Lipid Metabolism,Proteostasis,Synapse
ENSG00000204592	HLA-E	3.173396061	1.519937287	1.653458774	AD Diagnosis (males and females)	CBE	-0.129514331	0.079293639	-0.338322301	0.351580024	Autophagy,Endolysosome,Immune Response,Lipid Metabolism,Proteostasis,Synapse
ENSG00000204592	HLA-E	3.173396061	1.519937287	1.653458774	AD Diagnosis (males and females)	DLPFC	0.047632387	0.148795079	-0.053530306	0.513458472	Autophagy,Endolysosome,Immune Response,Lipid Metabolism,Proteostasis,Synapse
ENSG00000204592	HLA-E	3.173396061	1.519937287	1.653458774	AD Diagnosis (males and females)	FP	0.155126027	0.330447903	-0.020195849	0.224301215	Autophagy,Endolysosome,Immune Response,Lipid Metabolism,Proteostasis,Synapse
ENSG00000204592	HLA-E	3.173396061	1.519937287	1.653458774	AD Diagnosis (males and females)	IFG	0.407443067	0.586203542	0.228682592	0.000208283	Autophagy,Endolysosome,Immune Response,Lipid Metabolism,Proteostasis,Synapse
ENSG00000204592	HLA-E	3.173396061	1.519937287	1.653458774	AD Diagnosis (males and females)	PCC	0.072238153	0.199632612	-0.055156307	0.424750687	Autophagy,Endolysosome,Immune Response,Lipid Metabolism,Proteostasis,Synapse
ENSG00000204592	HLA-E	3.173396061	1.519937287	1.653458774	AD Diagnosis (males and females)	PHG	0.57957537	0.756719387	0.402431353	5.39555843695945e-9	Autophagy,Endolysosome,Immune Response,Lipid Metabolism,Proteostasis,Synapse
ENSG00000204592	HLA-E	3.173396061	1.519937287	1.653458774	AD Diagnosis (males and females)	STG	0.413514357	0.593063046	0.233965668	0.000176638	Autophagy,Endolysosome,Immune Response,Lipid Metabolism,Proteostasis,Synapse
ENSG00000204592	HLA-E	3.173396061	1.519937287	1.653458774	AD Diagnosis (males and females)	TCX	0.504859538	0.719992039	0.289727037	3.06418E-05	Autophagy,Endolysosome,Immune Response,Lipid Metabolism,Proteostasis,Synapse
ENSG00000185885	IFITM1	3.084957576	1.412218692	1.672738884	AD Diagnosis (males and females)	ACC	-0.315345018	-0.104771775	-0.525918261	0.018890512	Endolysosome,Immune Response
ENSG00000185885	IFITM1	3.084957576	1.412218692	1.672738884	AD Diagnosis (males and females)	CBE	0.414082668	0.690387378	0.137777958	0.013513372	Endolysosome,Immune Response
ENSG00000185885	IFITM1	3.084957576	1.412218692	1.672738884	AD Diagnosis (males and females)	DLPFC	-0.090333162	0.057232519	-0.237898844	0.379836341	Endolysosome,Immune Response
ENSG00000185885	IFITM1	3.084957576	1.412218692	1.672738884	AD Diagnosis (males and females)	FP	0.094845263	0.308736747	-0.119046222	0.569544034	Endolysosome,Immune Response
ENSG00000185885	IFITM1	3.084957576	1.412218692	1.672738884	AD Diagnosis (males and females)	IFG	0.287199567	0.498652605	0.075746528	0.030181553	Endolysosome,Immune Response
ENSG00000185885	IFITM1	3.084957576	1.412218692	1.672738884	AD Diagnosis (males and females)	PCC	-0.201635683	0.016975193	-0.420246558	0.166229777	Endolysosome,Immune Response
ENSG00000185885	IFITM1	3.084957576	1.412218692	1.672738884	AD Diagnosis (males and females)	PHG	0.471133321	0.687075126	0.255191517	9.44282E-05	Endolysosome,Immune Response
ENSG00000185885	IFITM1	3.084957576	1.412218692	1.672738884	AD Diagnosis (males and females)	STG	0.377535717	0.594892081	0.160179353	0.004968782	Endolysosome,Immune Response
ENSG00000185885	IFITM1	3.084957576	1.412218692	1.672738884	AD Diagnosis (males and females)	TCX	0.691795309	0.925233625	0.458356993	1.40388882688357e-7	Endolysosome,Immune Response
ENSG00000111335	OAS2	2.9175689	1.987563114	0.930005786	AD Diagnosis (males and females)	ACC	-0.119585498	0.0488885	-0.288059495	0.320374404	Immune Response,Metal Binding and Homeostasis
ENSG00000111335	OAS2	2.9175689	1.987563114	0.930005786	AD Diagnosis (males and females)	CBE	-0.083383446	0.192691029	-0.359457921	0.678828437	Immune Response,Metal Binding and Homeostasis
ENSG00000111335	OAS2	2.9175689	1.987563114	0.930005786	AD Diagnosis (males and females)	DLPFC	0.00227479	0.172951344	-0.168401763	0.988738668	Immune Response,Metal Binding and Homeostasis
ENSG00000111335	OAS2	2.9175689	1.987563114	0.930005786	AD Diagnosis (males and females)	FP	0.219782092	0.422977885	0.0165863	0.129505838	Immune Response,Metal Binding and Homeostasis
ENSG00000111335	OAS2	2.9175689	1.987563114	0.930005786	AD Diagnosis (males and females)	IFG	0.338330861	0.540152573	0.136509148	0.006541723	Immune Response,Metal Binding and Homeostasis
ENSG00000111335	OAS2	2.9175689	1.987563114	0.930005786	AD Diagnosis (males and females)	PCC	0.046282126	0.23713484	-0.144570589	0.755073292	Immune Response,Metal Binding and Homeostasis
ENSG00000111335	OAS2	2.9175689	1.987563114	0.930005786	AD Diagnosis (males and females)	PHG	0.610069219	0.814444405	0.405694033	8.10556262702206e-8	Immune Response,Metal Binding and Homeostasis
ENSG00000111335	OAS2	2.9175689	1.987563114	0.930005786	AD Diagnosis (males and females)	STG	0.441076971	0.647133629	0.235020313	0.000470093	Immune Response,Metal Binding and Homeostasis
ENSG00000111335	OAS2	2.9175689	1.987563114	0.930005786	AD Diagnosis (males and females)	TCX	0.170270958	0.419975638	-0.079433721	0.260402347	Immune Response,Metal Binding and Homeostasis
ENSG00000157601	MX1	2.600263671	0.831529847	1.768733823	AD Diagnosis (males and females)	ACC	-0.181339667	-0.063767268	-0.298912066	0.015273982	Apoptosis,Immune Response,Proteostasis,Structural Stabilization
ENSG00000157601	MX1	2.600263671	0.831529847	1.768733823	AD Diagnosis (males and females)	CBE	-0.256639563	-0.051104693	-0.462174433	0.042351699	Apoptosis,Immune Response,Proteostasis,Structural Stabilization
ENSG00000157601	MX1	2.600263671	0.831529847	1.768733823	AD Diagnosis (males and females)	DLPFC	-0.050769302	0.048153081	-0.149691686	0.471087434	Apoptosis,Immune Response,Proteostasis,Structural Stabilization
ENSG00000157601	MX1	2.600263671	0.831529847	1.768733823	AD Diagnosis (males and females)	FP	-0.015641622	0.093406422	-0.124689666	0.868064608	Apoptosis,Immune Response,Proteostasis,Structural Stabilization
ENSG00000157601	MX1	2.600263671	0.831529847	1.768733823	AD Diagnosis (males and females)	IFG	0.069557193	0.180928059	-0.041813674	0.364556085	Apoptosis,Immune Response,Proteostasis,Structural Stabilization
ENSG00000157601	MX1	2.600263671	0.831529847	1.768733823	AD Diagnosis (males and females)	PCC	-0.046593491	0.07687544	-0.170062422	0.613559611	Apoptosis,Immune Response,Proteostasis,Structural Stabilization
ENSG00000157601	MX1	2.600263671	0.831529847	1.768733823	AD Diagnosis (males and females)	PHG	0.165208371	0.276798225	0.053618517	0.008648766	Apoptosis,Immune Response,Proteostasis,Structural Stabilization
ENSG00000157601	MX1	2.600263671	0.831529847	1.768733823	AD Diagnosis (males and females)	STG	0.113941821	0.226512332	0.00137131	0.122464748	Apoptosis,Immune Response,Proteostasis,Structural Stabilization
ENSG00000157601	MX1	2.600263671	0.831529847	1.768733823	AD Diagnosis (males and females)	TCX	-0.129587071	0.041887491	-0.301061633	0.208475182	Apoptosis,Immune Response,Proteostasis,Structural Stabilization
ENSG00000132530	XAF1	1.74698609	0	1.74698609	AD Diagnosis (males and females)	ACC	-0.113380116	0.039055505	-0.265815737	0.293955841	Apoptosis,Metal Binding and Homeostasis,Mitochondrial Metabolism
ENSG00000132530	XAF1	1.74698609	0	1.74698609	AD Diagnosis (males and females)	CBE	-0.179698563	0.086284898	-0.445682023	0.304323915	Apoptosis,Metal Binding and Homeostasis,Mitochondrial Metabolism
ENSG00000132530	XAF1	1.74698609	0	1.74698609	AD Diagnosis (males and females)	DLPFC	-0.091426092	0.027831417	-0.2106836	0.254538328	Apoptosis,Metal Binding and Homeostasis,Mitochondrial Metabolism
ENSG00000132530	XAF1	1.74698609	0	1.74698609	AD Diagnosis (males and females)	FP	0.083085581	0.2347694	-0.068598238	0.471929714	Apoptosis,Metal Binding and Homeostasis,Mitochondrial Metabolism
ENSG00000132530	XAF1	1.74698609	0	1.74698609	AD Diagnosis (males and females)	IFG	0.208553328	0.364563569	0.052543088	0.032661949	Apoptosis,Metal Binding and Homeostasis,Mitochondrial Metabolism
ENSG00000132530	XAF1	1.74698609	0	1.74698609	AD Diagnosis (males and females)	PCC	0.071112424	0.231265274	-0.089040427	0.54562895	Apoptosis,Metal Binding and Homeostasis,Mitochondrial Metabolism
ENSG00000132530	XAF1	1.74698609	0	1.74698609	AD Diagnosis (males and females)	PHG	0.435519763	0.589609988	0.281429537	3.65502694513707e-7	Apoptosis,Metal Binding and Homeostasis,Mitochondrial Metabolism
ENSG00000132530	XAF1	1.74698609	0	1.74698609	AD Diagnosis (males and females)	STG	0.331476021	0.48941248	0.173539561	0.000598653	Apoptosis,Metal Binding and Homeostasis,Mitochondrial Metabolism
ENSG00000132530	XAF1	1.74698609	0	1.74698609	AD Diagnosis (males and females)	TCX	0.051426602	0.271519783	-0.168666578	0.724504851	Apoptosis,Metal Binding and Homeostasis,Mitochondrial Metabolism
ENSG00000187608	ISG15	1.738994634	0.604081947	1.134912687	AD Diagnosis (males and females)	ACC	-0.040183349	0.134285943	-0.214652642	0.78324998	Immune Response,Mitochondrial Metabolism,Proteostasis,Structural Stabilization
ENSG00000187608	ISG15	1.738994634	0.604081947	1.134912687	AD Diagnosis (males and females)	CBE	0.150023924	0.436263648	-0.1362158	0.439200968	Immune Response,Mitochondrial Metabolism,Proteostasis,Structural Stabilization
ENSG00000187608	ISG15	1.738994634	0.604081947	1.134912687	AD Diagnosis (males and females)	DLPFC	-0.065213581	0.07592794	-0.206355102	0.521390971	Immune Response,Mitochondrial Metabolism,Proteostasis,Structural Stabilization
ENSG00000187608	ISG15	1.738994634	0.604081947	1.134912687	AD Diagnosis (males and females)	FP	-0.254402889	-0.088185672	-0.420620107	0.028546375	Immune Response,Mitochondrial Metabolism,Proteostasis,Structural Stabilization
ENSG00000187608	ISG15	1.738994634	0.604081947	1.134912687	AD Diagnosis (males and females)	IFG	-0.074403556	0.093505449	-0.242312561	0.541715958	Immune Response,Mitochondrial Metabolism,Proteostasis,Structural Stabilization
ENSG00000187608	ISG15	1.738994634	0.604081947	1.134912687	AD Diagnosis (males and females)	PCC	0.047898352	0.24619551	-0.150398807	0.756152419	Immune Response,Mitochondrial Metabolism,Proteostasis,Structural Stabilization
ENSG00000187608	ISG15	1.738994634	0.604081947	1.134912687	AD Diagnosis (males and females)	PHG	-0.219620193	-0.048633146	-0.390607239	0.024230685	Immune Response,Mitochondrial Metabolism,Proteostasis,Structural Stabilization
ENSG00000187608	ISG15	1.738994634	0.604081947	1.134912687	AD Diagnosis (males and females)	STG	0.000408741	0.173210812	-0.17239333	0.998161663	Immune Response,Mitochondrial Metabolism,Proteostasis,Structural Stabilization
ENSG00000187608	ISG15	1.738994634	0.604081947	1.134912687	AD Diagnosis (males and females)	TCX	-0.038000791	0.179319398	-0.25532098	0.795342067	Immune Response,Mitochondrial Metabolism,Proteostasis,Structural Stabilization
ENSG00000111331	OAS3	1.636424595	0	1.636424595	AD Diagnosis (males and females)	ACC	-0.15632648	0.004895631	-0.31754859	0.151751979	Immune Response,Metal Binding and Homeostasis
ENSG00000111331	OAS3	1.636424595	0	1.636424595	AD Diagnosis (males and females)	CBE	-0.114152555	0.123746182	-0.352051292	0.484420611	Immune Response,Metal Binding and Homeostasis
ENSG00000111331	OAS3	1.636424595	0	1.636424595	AD Diagnosis (males and females)	DLPFC	-0.023484497	0.133177352	-0.180146346	0.855804773	Immune Response,Metal Binding and Homeostasis
ENSG00000111331	OAS3	1.636424595	0	1.636424595	AD Diagnosis (males and females)	FP	0.134359722	0.306543296	-0.037823853	0.288951493	Immune Response,Metal Binding and Homeostasis
ENSG00000111331	OAS3	1.636424595	0	1.636424595	AD Diagnosis (males and females)	IFG	0.263834533	0.435964233	0.091704833	0.013386172	Immune Response,Metal Binding and Homeostasis
ENSG00000111331	OAS3	1.636424595	0	1.636424595	AD Diagnosis (males and females)	PCC	0.049562532	0.219348716	-0.120223653	0.703457654	Immune Response,Metal Binding and Homeostasis
ENSG00000111331	OAS3	1.636424595	0	1.636424595	AD Diagnosis (males and females)	PHG	0.399163111	0.573102365	0.225223857	3.88777E-05	Immune Response,Metal Binding and Homeostasis
ENSG00000111331	OAS3	1.636424595	0	1.636424595	AD Diagnosis (males and females)	STG	0.332596653	0.507783557	0.157409748	0.001992971	Immune Response,Metal Binding and Homeostasis
ENSG00000111331	OAS3	1.636424595	0	1.636424595	AD Diagnosis (males and females)	TCX	-0.006329271	0.218460544	-0.231119085	0.968066528	Immune Response,Metal Binding and Homeostasis
ENSG00000126709	IFI6	1.582018507	0.414484117	1.16753439	AD Diagnosis (males and females)	ACC	-0.131463127	0.037617421	-0.300543676	0.268843164	Apoptosis,Immune Response,Mitochondrial Metabolism,Oxidative Stress
ENSG00000126709	IFI6	1.582018507	0.414484117	1.16753439	AD Diagnosis (males and females)	CBE	-0.136773845	0.079654668	-0.353202358	0.34140628	Apoptosis,Immune Response,Mitochondrial Metabolism,Oxidative Stress
ENSG00000126709	IFI6	1.582018507	0.414484117	1.16753439	AD Diagnosis (males and females)	DLPFC	-0.085214352	0.061151364	-0.231580068	0.407022119	Apoptosis,Immune Response,Mitochondrial Metabolism,Oxidative Stress
ENSG00000126709	IFI6	1.582018507	0.414484117	1.16753439	AD Diagnosis (males and females)	FP	-0.144229348	0.017017898	-0.305476594	0.218401951	Apoptosis,Immune Response,Mitochondrial Metabolism,Oxidative Stress
ENSG00000126709	IFI6	1.582018507	0.414484117	1.16753439	AD Diagnosis (males and females)	IFG	-0.00940173	0.155853826	-0.174657286	0.945709795	Apoptosis,Immune Response,Mitochondrial Metabolism,Oxidative Stress
ENSG00000126709	IFI6	1.582018507	0.414484117	1.16753439	AD Diagnosis (males and females)	PCC	0.059101993	0.24098066	-0.122776673	0.668243262	Apoptosis,Immune Response,Mitochondrial Metabolism,Oxidative Stress
ENSG00000126709	IFI6	1.582018507	0.414484117	1.16753439	AD Diagnosis (males and females)	PHG	-0.103676551	0.060811038	-0.268164139	0.296368299	Apoptosis,Immune Response,Mitochondrial Metabolism,Oxidative Stress
ENSG00000126709	IFI6	1.582018507	0.414484117	1.16753439	AD Diagnosis (males and females)	STG	-0.073051616	0.094358317	-0.240461549	0.562595667	Apoptosis,Immune Response,Mitochondrial Metabolism,Oxidative Stress
ENSG00000126709	IFI6	1.582018507	0.414484117	1.16753439	AD Diagnosis (males and females)	TCX	-0.102329126	0.108191092	-0.312849343	0.436676911	Apoptosis,Immune Response,Mitochondrial Metabolism,Oxidative Stress
ENSG00000165949	IFI27	1.424118724	0	1.424118724	AD Diagnosis (males and females)	ACC	-0.033478745	0.105409936	-0.172367426	0.772309357	Apoptosis,Epigenetic,Immune Response,Mitochondrial Metabolism,Proteostasis
ENSG00000165949	IFI27	1.424118724	0	1.424118724	AD Diagnosis (males and females)	CBE	0.099550238	0.286329466	-0.08722899	0.430795371	Apoptosis,Epigenetic,Immune Response,Mitochondrial Metabolism,Proteostasis
ENSG00000165949	IFI27	1.424118724	0	1.424118724	AD Diagnosis (males and females)	DLPFC	-0.111349607	0.005619141	-0.228318354	0.144681302	Apoptosis,Epigenetic,Immune Response,Mitochondrial Metabolism,Proteostasis
ENSG00000165949	IFI27	1.424118724	0	1.424118724	AD Diagnosis (males and females)	FP	-0.079821445	0.093710669	-0.25335356	0.554249736	Apoptosis,Epigenetic,Immune Response,Mitochondrial Metabolism,Proteostasis
ENSG00000165949	IFI27	1.424118724	0	1.424118724	AD Diagnosis (males and females)	IFG	0.152979999	0.327883717	-0.02192372	0.185861566	Apoptosis,Epigenetic,Immune Response,Mitochondrial Metabolism,Proteostasis
ENSG00000165949	IFI27	1.424118724	0	1.424118724	AD Diagnosis (males and females)	PCC	-0.030607861	0.119210545	-0.180426267	0.796212494	Apoptosis,Epigenetic,Immune Response,Mitochondrial Metabolism,Proteostasis
ENSG00000165949	IFI27	1.424118724	0	1.424118724	AD Diagnosis (males and females)	PHG	0.175835209	0.352199995	-0.000529578	0.086440178	Apoptosis,Epigenetic,Immune Response,Mitochondrial Metabolism,Proteostasis
ENSG00000165949	IFI27	1.424118724	0	1.424118724	AD Diagnosis (males and females)	STG	0.209455618	0.387485796	0.031425439	0.068058943	Apoptosis,Epigenetic,Immune Response,Mitochondrial Metabolism,Proteostasis
ENSG00000165949	IFI27	1.424118724	0	1.424118724	AD Diagnosis (males and females)	TCX	0.373933341	0.549612817	0.198253864	0.000159652	Apoptosis,Epigenetic,Immune Response,Mitochondrial Metabolism,Proteostasis
